# Supplementary material for: Searching for the cellular underpinnings of the selective vulnerability to tauopathic insults in Alzheimer’s disease
Source: Commun Biol. 2025 Feb 7;8:195. doi: 10.1038/s42003-025-07575-1 (PMC11806020; doi:10.1038/s42003-025-07575-1)
Supplement: Supplementary file 2 — Supplementary Data 1 [file 42003_2025_7575_MOESM2_ESM.xlsx]

## Sheet: Figure 1
B (Gene Selection)			B (Spatial Deconvolution)			B (MISS Validation)							D (Spatial Clustering)
nG	eMRx3		eVoxel (Cort/Hipp)	eVoxel (Other)		Empirical			Predicted				(See Figure S2B)
0.106298	1		0.00522408	0.000364355		Pvalb	Sst	Vip	Pvalb	Sst	Vip
0.107627	0.991642		0.00568344	0.0518392		0.591393	0.539473	0.704267	0.357253	0.660776	0.867666
0.108956	0.980867		0.00811526	0.000346428		0.589763	0.540906	0.807078	0.248521	0.560268	0.895032
0.110284	0.966401		0.00829297	0.0247247		0.419384	0.528335	0.498978	0.24332	0.723422	0.631117
0.111613	0.956905		0.00880993	0.0340262		0.11459	0.558758	0.430486	0.0566256	0.935639	0.422558
0.112942	0.950109		0.00678181	0.0415055		0.384917	0.606509	0.360656	0.166344	0.780864	0.530229
0.114271	0.937051		0.011275	0.000178442		0.740216	0.543855	0.626492	0.468346	0.781292	0.52652
0.115599	0.928664		0.0105051	0.000256821		0.769515	0.541968	0.594726	0.415358	0.808667	0.382266
0.116928	0.91855		0.0108272	0.000755192		0.584604	0.602479	0.626995	0.263727	1	0.243403
0.118257	0.914984		0.0120522	0.0142516		0.269188	0.630649	0.865566	0.148147	0.79137	0.630736
0.119585	0.908428		0.00767009	0.020723		0.131954	0.219017	0.748734	0.0335503	0.407204	0.0314196
0.120914	0.899862		0.0129169	0.026929		0.309281	0.658219	0.534265	0.146978	0.892132	0.479895
0.122243	0.88733		0.0121885	0.00115325		0.291557	1	0.474706	0.236141	0.840088	0.452984
0.123572	0.91045		0.0135597	0.00132254		0.627942	0.518011	0.603289	0.565246	0.644252	0.620214
0.1249	0.89449		0.00813621	0.00362202		0.5731	0.480744	0.642999	0.478707	0.614675	0.634844
0.126229	0.880598		0.011188	0.0187134		0.733756	0.550489	0.46939	0.501148	0.711644	0.514609
0.127558	0.874626		0.0122435	0.0418309		0.305265	0.643994	0.600251	0.221007	0.629543	0.517495
0.128887	0.859602		0.0128964	0.0504747		0.636522	0.647016	0.539221	0.286855	0.798421	0.491616
0.130215	0.850282		0.00771435	0.0508342		0.212042	0.562614	0.462255	0.114848	0.963796	0.352739
0.131544	0.854402		0.0104105	0.0541555		0.256061	0.65518	0.687109	0.195635	0.725776	0.735088
0.132873	0.841981		0.0121854	0.000868465		0.71892	0.596923	0.730447	0.440453	0.710787	0.783734
0.134201	0.839236		0.00671954	0.00126709		0.588792	0.724895	0.933964	0.316984	0.712659	0.811778
0.13553	0.828428		0.0101855	0.00363204		0.860258	0.611904	0.759403	0.465601	0.533317	0.531048
0.136859	0.821352		0.00837392	0.00577906		0.931646	0.555903	0.756941	0.518644	0.56801	0.587332
0.138188	0.826006		0.00558232	0.0166883		0.94466	0.531435	0.535831	1	0.58566	0.390381
0.139516	0.814886		0.00613532	0.0226292		0.841691	0.582819	0.630123	0.667913	0.610134	0.806095
0.140845	0.805705		0.00822749	0.03095		0.892627	0.525536	0.520139	0.805268	0.53395	0.45612
0.142174	0.795293		0.00641077	0.0404918		1	0.54475	0.486824	0.974012	0.536073	0.405994
0.143503	0.787648		0.00809803	0.0446534		0.899088	0.574721	0.655944	0.675229	0.730924	0.482657
0.144831	0.802379		0.00732365	0.0455268		0.868012	0.557561	0.577538	0.847793	0.553024	0.661075
0.14616	0.790133		0.0068522	0.0494822		0.776229	0.561036	0.552434	0.625151	0.739732	0.366004
0.147489	0.778522		0.00663288	0.0544476		0.342377	0.681712	0.803927	0.136124	0.967749	0.517356
0.148817	0.768118		0.0048917	0.00056825		0.746891	0.557214	0.70179	0.626562	0.631021	0.691106
0.150146	0.756849		0.0096781	0.00100757		0.683553	0.623167	0.814565	0.313492	0.836973	0.815218
0.151475	0.760996		0.0132731	0.00300723		0.439767	0.681454	0.66467	0.302706	0.881792	0.493973
0.152804	0.756594		0.0151999	0.00552019		0.741088	0.59287	0.812098	0.378089	0.835749	0.505141
0.154132	0.767387		0.0141611	0.00870212		0.843581	0.578833	0.890525	0.579436	0.517785	0.685165
0.155461	0.755039		0.0132861	0.0132937		0.795244	0.585396	0.930586	0.294684	0.666608	1
0.15679	0.745804		0.0137351	0.0205296		0.786151	0.602201	1	0.350939	0.481262	0.623312
0.158119	0.73512		0.0114246	0.0293421
0.159447	0.73161		0.00673569	0.0349466
0.160776	0.721394		0.00620366	0.0382094
0.162105	0.710684		0.00824865	0.0444777
0.163433	0.702605		0.0161736	0.051447
0.164762	0.692492		0.0208712	0.000300406
0.166091	0.685495		0.0229599	0.00047822
0.16742	0.674983		0.0211411	0.000619844
0.168748	0.665944		0.0204445	0.00200059
0.170077	0.663058		0.0221237	0.00410547
0.171406	0.655988		0.0208176	0.00360649
0.172735	0.646623		0.0136438	0.0281264
0.174063	0.639931		0.00450868	0.035521
0.175392	0.630439		0.00658907	0.0426846
0.176721	0.628796		0.00997235	0.000374332
0.178049	0.625902		0.0127104	0.000530459
0.179378	0.622361		0.0162675	0.000357715
0.180707	0.614047		0.0219796	0.00110038
0.182036	0.610318		0.0272719	0.0175228
0.183364	0.601838		0.0293396	0.0236244
0.184693	0.594904		0.0271728	0.0282634
0.186022	0.592434		0.0266725	0.000149968
0.187351	0.586063		0.0296427	0.0146692
0.188679	0.578261		0.0314154	0.00304733
0.190008	0.571493		0.0219578	0.0077887
0.191337	0.564972		0.0132244	0.0111428
0.192665	0.557515		0.00861895	0.00342544
0.193994	0.563259		0.00928363	0.00904973
0.195323	0.557072		0.0131818	0.0127188
0.196652	0.55296		0.0167383	0.00943148
0.19798	0.54552		0.0201777	0.0119215
0.199309	0.539129		0.0252662	0.0319829
0.200638	0.534806		0.0307269	0.039833
0.201967	0.528956		0.0332378	0.0458922
0.203295	0.523728		0.03141	0.0516121
0.204624	0.517275		0.0311811	0.0522886
0.205953	0.51486		0.0355365	0.0441684
0.207281	0.514394		0.0400473	0.0455545
0.20861	0.507763		0.0295623	0.0478748
0.209939	0.501419		0.0187877	0.00166315
0.211268	0.496716		0.0122457	0.0032055
0.212596	0.490583		0.0089637	0.00819407
0.213925	0.495611		0.0114453	0.0125461
0.215254	0.494872		0.0155028	0.00949607
0.216583	0.490144		0.0192953	0.00619948
0.217911	0.48565		0.0228454	0.00967933
0.21924	0.484741		0.0273443	0.0151089
0.220569	0.479198		0.0329655	0.022443
0.221897	0.473032		0.036103	0.0311212
0.223226	0.46992		0.0339517	0.0394479
0.224555	0.465312		0.0333247	0.0436358
0.225884	0.465527		0.0383483	0.0483068
0.227212	0.459346		0.0427583	0.050262
0.228541	0.455169		0.0331231	0.0468527
0.22987	0.450415		0.0215584	0.043404
0.231199	0.448055		0.0139805	0.0434209
0.232527	0.445668		0.00904306	0.0449137
0.233856	0.441394		0.0132533	0.000506861
0.235185	0.435572		0.0172145	0.00109628
0.236513	0.430883		0.0207172	0.00260805
0.237842	0.425823		0.0243088	0.00695505
0.239171	0.424611		0.0286591	0.0116296
0.2405	0.419105		0.034344	0.00856497
0.241828	0.414472		0.0374779	0.0133738
0.243157	0.413123		0.0344573	0.0216984
0.244486	0.408065		0.0331804	0.0308499
0.245815	0.402082		0.037642	0.037483
0.247143	0.398035		0.0407977	0.0449925
0.248472	0.395576		0.0317824	0.0489736
0.249801	0.397264		0.0201214	0.0469639
0.251129	0.392411		0.0139321	0.043439
0.252458	0.388125		0.0103779	0.0434158
0.253787	0.384385		0.0123434	0.045794
0.255116	0.383553		0.0142233	0.000504985
0.256444	0.394515		0.0184319	0.000843773
0.257773	0.391864		0.0217617	0.00186864
0.259102	0.388309		0.0246089	0.00536419
0.260431	0.385682		0.0282247	0.0103605
0.261759	0.385213		0.0337033	0.00682433
0.263088	0.380097		0.0371478	0.01944
0.264417	0.377231		0.0325611	0.0279954
0.265745	0.372156		0.0311527	0.0378232
0.267074	0.367462		0.0340145	0.0457983
0.268403	0.366341		0.0357083	0.0469276
0.269732	0.367783		0.0268256	0.0440681
0.27106	0.362981		0.0107287	0.0456202
0.272389	0.358591		0.012535	0.0487038
0.273718	0.357304		0.0145228	0.000563236
0.275047	0.352728		0.0184645	0.000895464
0.276375	0.350465		0.0219595	0.00140147
0.277704	0.346891		0.0239012	0.00361924
0.279033	0.34199		0.0264348	0.00752755
0.280361	0.34127		0.0311051	0.00985507
0.28169	0.338523		0.0343887	0.0174481
0.283019	0.3383		0.0293572	0.0268755
0.284348	0.333632		0.0280844	0.0362106
0.285676	0.329606		0.0297616	0.0411224
0.287005	0.325521		0.031052	0.0407472
0.288334	0.324268		0.0115269	0.0442316
0.289663	0.319995		0.0136163	0.0461968
0.290991	0.315768		0.0169326	0.0295978
0.29232	0.313401		0.0206273	0.0285138
0.293649	0.309552		0.0222036	0.000228639
0.294977	0.306269		0.0236141	0.000382882
0.296306	0.303378		0.0280478	0.000727726
0.297635	0.299913		0.0306292	0.00184625
0.298964	0.298187		0.0261962	0.00327728
0.300292	0.298214		0.0261636	0.0228001
0.301621	0.295416		0.0286202	0.0288653
0.30295	0.293672		0.0307922	0.0308974
0.304279	0.292976		0.0250113	0.0346634
0.305607	0.289744		0.0204673	0.0361309
0.306936	0.286431		0.00891749	0.0280367
0.308265	0.282986		0.0111025	0.0225308
0.309593	0.280401		0.014274	0.0197164
0.310922	0.279179		0.0178843	2.45188e-05
0.312251	0.276412		0.0198146	6.1247e-05
0.31358	0.273649		0.0207344	0.000540554
0.314908	0.273711		0.0252977	0.0173985
0.316237	0.272603		0.0286889	0.0211408
0.317566	0.269317		0.0259273	0.0225962
0.318894	0.26593		0.0268177	0.0171218
0.320223	0.262152		0.0314582	0.00820211
0.321552	0.258589		0.0357099	0.00457782
0.322881	0.256102		0.0291918	0.010592
0.324209	0.252957		0.0223751	0.01409
0.325538	0.250091		0.0167463	0.00951385
0.326867	0.24955		0.0170591	0.00509691
0.328196	0.246787		0.0185402	0.0133242
0.329524	0.250389		0.0237564	0.0175025
0.330853	0.247473		0.028989	0.0147228
0.332182	0.244405		0.0278098	0.0528417
0.33351	0.242205		0.0282754	0.0507376
0.334839	0.239219		0.0330563	0.0514049
0.336168	0.237119		0.037314	0.0464249
0.337497	0.233941		0.0294652	0.0508342
0.338825	0.234927		0.0195593	0.00478816
0.340154	0.233107		0.0153733	0.0170356
0.341483	0.230163		0.0218082	0.0149507
0.342812	0.226681		0.0276333	0.0240607
0.34414	0.223559		0.0267841	0.0346982
0.345469	0.220342		0.0258605	0.0383125
0.346798	0.225391		0.0276063	0.0428103
0.348126	0.222374		0.0296107	0.0452131
0.349455	0.221123		0.0224864	0.0478722
0.350784	0.219275		0.0104496	0.0486618
0.352113	0.21989		0.0195104	0.0463626
0.353441	0.222351		0.0180178	0.0478264
0.35477	0.22005		0.0178478	0.0496568
0.356099	0.2195		0.00957804	0.0458664
0.357428	0.217155		0.00442205	0.0453836
0.358756	0.214185		0.00394579	0.0492551
0.360085	0.212999		0.00396763	0.0515782
0.361414	0.21067		0.00904042	0.00198292
0.362742	0.210391		0.0126654	0.00457899
0.364071	0.20901		0.0138429	0.0151594
0.3654	0.207527		0.0125725	0.013179
0.366729	0.205573		0.0117317	0.00606782
0.368057	0.202721		0.0125715	0.00700556
0.369386	0.201597		0.00913338	0.0160044
0.370715	0.198418		0.00505268	0.0259478
0.372044	0.195984		0.00820035	0.0322507
0.373372	0.196235		0.0103784	0.0390688
0.374701	0.19359		0.0177742	0.0435462
0.37603	0.192337		0.0236191	0.0464293
0.377358	0.189783		0.025732	0.0468124
0.378687	0.188423		0.0236429	0.04388
0.380016	0.185786		0.0222121	0.0454497
0.381345	0.186916		0.0264013	0.0455733
0.382673	0.184237		0.0212549	0.0418796
0.384002	0.183343		0.0135647	0.0406904
0.385331	0.180519		0.0044243	0.0441154
0.38666	0.178329		0.00845309	0.0452596
0.387988	0.180497		0.0114058	0.00152173
0.389317	0.179158		0.0151774	0.00403278
0.390646	0.177389		0.0182012	0.0146192
0.391974	0.176924		0.0224833	0.0119164
0.393303	0.175054		0.0280905	0.00541655
0.394632	0.173617		0.0340093	0.0149181
0.395961	0.171567		0.0358908	0.0213651
0.397289	0.169864		0.0330236	0.0304803
0.398618	0.168131		0.0313678	0.0383009
0.411905	0.159089		0.0363999	0.0444673
0.425193	0.143961		0.0344309	0.0470546
0.43848	0.134323		0.0254485	0.0447126
0.451767	0.121992		0.0111741	0.0452653
0.465054	0.107775		0.00708874	0.0435107
0.478342	0.094736		0.00307025	0.0384876
0.491629	0.0886026		0.00847802	0.0352563
0.504916	0.0814376		0.0111287	0.0368496
0.518204	0.0720972		0.0138571	0.0391765
0.531491	0.0592483		0.0173539	0.000503978
0.544778	0.0510947		0.0227016	0.00114112
0.558065	0.0497781		0.0269673	0.00310647
0.571353	0.0398865		0.0312427	0.0078242
0.58464	0.0366888		0.0362429	0.0147375
0.611214	0.0277128		0.0407381	0.011058
0.637789	0.0299213		0.0418102	0.00436657
0.664364	0.0152482		0.038611	0.0177834
0.690938	0.00733884		0.0373025	0.0260329
0.717513	0		0.0430933	0.0372957
0.744087	0.00681176		0.0456773	0.0441792
0.770662	0.0105874		0.0376979	0.0459989
0.797236	0.00982006		0.0213816	0.0475867
0.823811	0.00345124		0.0139117	0.0454331
0.850385	NaN		0.00606284	0.0405428
0.87696	NaN		0.00800663	0.0351915
0.903534	NaN		0.0127502	0.0357062
0.930109	NaN		0.0157301	0.0380686
0.956683	NaN		0.0198889	0.000559597
			0.023548	0.00106051
			0.0296121	0.00254185
			0.034165	0.00619638
			0.0371256	0.0143732
			0.0402604	0.00883155
			0.043702	0.00294727
			0.0446495	0.0132962
			0.0417026	0.0244748
			0.0411292	0.0348708
			0.0481177	0.0426929
			0.0542117	0.0488208
			0.0472976	0.0488467
			0.0372252	0.0449246
			0.031444	0.0388838
			0.0205048	0.0386819
			0.00922319	0.0396339
			0.00786665	0.0340731
			0.0113582	0.030643
			0.016771	0.0326995
			0.02017	0.0339413
			0.0247859	0.00020332
			0.0284558	0.000262298
			0.0342552	0.00046941
			0.0381823	0.00165174
			0.0402771	0.00363081
			0.0415795	0.0071809
			0.0447718	0.004305
			0.0460072	0.0121073
			0.0439289	0.0213505
			0.0442665	0.0319803
			0.0521367	0.042138
			0.0608725	0.046413
			0.0537483	0.0462503
			0.0432653	0.0413103
			0.0363228	0.0403472
			0.0239611	0.039863
			0.0118748	0.032862
			0.0064887	0.0275003
			0.0102615	0.0262471
			0.0147625	0.0224946
			0.0208147	7.50685e-05
			0.0245204	5.44382e-05
			0.028098	0.000170518
			0.0305787	0.000478201
			0.0357297	0.00111673
			0.0400104	0.00245768
			0.0418168	0.0177535
			0.0431687	0.0269302
			0.0469236	0.0339913
			0.0489388	0.0372153
			0.0467313	0.0346486
			0.0467604	0.0351827
			0.0550317	0.0351655
			0.0644316	0.0267206
			0.0560467	0.0198668
			0.0454291	0.0152324
			0.0375849	6.83245e-06
			0.0257137	5.09345e-05
			0.0141574	0.000265458
			0.0082077	0.0224559
			0.0126385	0.022817
			0.0180671	0.0241408
			0.0250163	0.0233665
			0.0281646	0.0165002
			0.0304155	0.0116565
			0.0316697	0.0274863
			0.0363585	0.0231489
			0.040555	0.0441755
			0.0427778	0.0425354
			0.0450861	0.0249321
			0.0506206	0.0216867
			0.0534846	0.0421429
			0.0497416	0.0396375
			0.0487717	0.0252474
			0.0565049	0.0106685
			0.0643414	0.0118164
			0.0554408	0.0426505
			0.0440366	0.039273
			0.0379057	0.0294086
			0.0288735	0.0265224
			0.008987	0.00711161
			0.0138495	0.0151143
			0.0200791	0.018268
			0.0273182	0.0131008
			0.0300731	0.0410238
			0.0317296	0.0408489
			0.0323905	0.0410569
			0.0370173	0.0356139
			0.0415073	0.033345
			0.0437366	0.00665567
			0.0464297	0.0148595
			0.0530756	0.0181466
			0.0575354	0.0154773
			0.0521072	0.00716672
			0.0503704	0.0463157
			0.0564854	0.0444044
			0.0624883	0.0475498
			0.0523438	0.041471
			0.0421253	0.0405872
			0.039977	0.0371623
			0.0343307	0.00569211
			0.00844387	0.0128987
			0.0133222	0.0150678
			0.0195448	0.0128036
			0.0273373	0.00742734
			0.0304894	0.0218373
			0.0324306	0.0440812
			0.0331235	0.0490803
			0.0375509	0.0464472
			0.0430367	0.0460822
			0.0446013	0.0443835
			0.0470824	0.0457351
			0.0535892	0.0451329
			0.0588479	0.0469258
			0.0530399	0.0509967
			0.0502693	0.0472772
			0.0546309	0.0441354
			0.0601815	0.0414491
			0.0504228	0.0390422
			0.0439729	0.00218974
			0.0447275	0.00497387
			0.0393029	0.011119
			0.021533	0.0107582
			0.00674949	0.00707183
			0.0108899	0.0148794
			0.0166592	0.0272762
			0.0242835	0.0402799
			0.0284814	0.0475641
			0.0314928	0.0472322
			0.0333608	0.0474352
			0.0375516	0.0449251
			0.0434166	0.0431094
			0.0451201	0.0432497
			0.046453	0.0421235
			0.0527598	0.0442575
			0.0578308	0.046359
			0.0522421	0.0423321
			0.0488757	0.0394324
			0.0532899	0.0413804
			0.0599056	0.0406942
			0.0530184	0.0346794
			0.0488406	0.00170027
			0.0495138	0.00395136
			0.0404835	0.00931614
			0.0191898	0.0099126
			0.00690293	0.00613465
			0.0115296	0.00723259
			0.018159	0.017063
			0.0236481	0.0307272
			0.0279601	0.0397793
			0.0311129	0.0443831
			0.0364585	0.0493178
			0.0430552	0.0491694
			0.0457015	0.0454634
			0.0456839	0.0416395
			0.0510937	0.0375828
			0.0560343	0.0390593
			0.0510622	0.0395198
			0.0478662	0.0352905
			0.0542903	0.0325541
			0.064341	0.0353865
			0.057709	0.0380185
			0.0510176	0.000420028
			0.0486438	0.0011818
			0.0356297	0.00295756
			0.0147264	0.00736338
			0.0113299	0.0100777
			0.0168999	0.0050922
			0.0224303	0.00704154
			0.0266792	0.0166391
			0.0335197	0.0255058
			0.0407727	0.032698
			0.0450706	0.0433194
			0.044718	0.0493589
			0.0497837	0.0504646
			0.0555506	0.0447786
			0.0509013	0.0384499
			0.0479367	0.0419948
			0.0554328	0.0367688
			0.0669675	0.0285175
			0.0591205	0.0368047
			0.0475891	0.0341755
			0.0402328	0.0433473
			0.0253422	0.000340273
			0.0150281	0.000782199
			0.0195722	0.0021564
			0.0267076	0.0119731
			0.0347849	0.00978866
			0.0399931	0.00425444
			0.0417507	0.0118705
			0.0485208	0.0183341
			0.0560009	0.0280552
			0.0511379	0.0393174
			0.0468833	0.0496371
			0.052211	0.0494018
			0.0609301	0.0449072
			0.0525543	0.0494617
			0.0381394	0.0393652
			0.0275871	0.0328909
			0.0173163	0.0287274
			0.0251323	0.0312592
			0.0307263	0.0357019
			0.0352574	0.0335419
			0.0459711	0.0316978
			0.0410754	0.0354895
			0.0430947	0.0375578
			0.0482339	0.000244086
			0.0397004	0.000230208
			0.0262396	0.000385243
			0.0159555	0.00143384
			0.0355111	0.00340363
			0.0309365	0.00693932
			0.0317656	0.00530037
			0.0335186	0.0245847
			0.0248345	0.0390035
			0.0144291	0.0472286
			0.00708869	0.0486422
			0.0227533	0.051906
			0.0201167	0.0430343
			0.0201168	0.0373379
			0.019725	0.032422
			0.0130993	0.0324268
			0.0124461	0.0352161
			0.0109252	0.0310741
			0.00740368	0.0273242
			0.00589169	0.0278281
			0.00540332	0.0255844
			0.00538747	0.000115156
			0.0104807	7.22928e-05
			0.0131972	0.000191465
			0.0177781	0.00046582
			0.0190986	0.00109221
			0.0168197	0.00261071
			0.0154294	0.0113859
			0.0163592	0.0224699
			0.0127009	0.0346371
			0.00782167	0.0414067
			0.00370262	0.0451121
			0.00885446	0.0430851
			0.0110426	0.0396254
			0.0152623	0.0338391
			0.0177929	0.0323956
			0.0206865	0.0341797
			0.0245814	0.0279294
			0.0311488	0.0212508
			0.0332138	0.016941
			0.0295065	1.15536e-05
			0.0275746	4.36353e-05
			0.0319427	7.01277e-05
			0.0286365	0.000229486
			0.0204026	0.000794846
			0.011973	0.0258976
			0.00803543	0.031633
			0.00499039	0.0345515
			0.00230581	0.0342047
			0.0069964	0.0297952
			0.0119563	0.0283848
			0.0151667	0.0275674
			0.0172899	0.0200349
			0.0213165	0.0207959
			0.0260428	0.0219523
			0.028657	0.0204884
			0.0308348	0.0196865
			0.0340357	0.0166982
			0.0403751	0.0107512
			0.0416088	0.00781528
			0.0380055	0.0214655
			0.0364426	0.017958
			0.0466882	0.0161778
			0.0445677	0.0330241
			0.0360383	0.0316927
			0.0197289	0.0284791
			0.0135082	0.0245738
			0.0071428	0.0195473
			0.00274462	0.0158249
			0.00798353	0.0160518
			0.0125723	0.0272862
			0.0195091	0.0257059
			0.0239647	0.0241812
			0.0264561	0.0219213
			0.0302468	0.0178254
			0.0353628	0.0148901
			0.0374174	0.0167269
			0.0385999	0.0386337
			0.0393865	0.0331614
			0.0436081	0.0270271
			0.0441574	0.0244406
			0.0418043	0.0228786
			0.0416271	0.0220328
			0.0505211	0.0206263
			0.053238	0.0172085
			0.0481061	0.0148882
			0.0341363	0.017246
			0.0262128	0.0454142
			0.0149725	0.0386412
			0.00629786	0.0321511
			0.00818222	0.0265514
			0.0135982	0.0236932
			0.019602	0.0219989
			0.0274925	0.0216072
			0.0311686	0.0209794
			0.0341632	0.0180599
			0.0364865	0.0159082
			0.0409326	0.0179186
			0.0429303	0.0150405
			0.0426107	0.0159838
			0.041615	0.011518
			0.0443933	0.0475098
			0.0455619	0.0404201
			0.0432333	0.0335499
			0.0439889	0.0289774
			0.0521846	0.024924
			0.0583852	0.0234894
			0.0558406	0.0234841
			0.0475185	0.0233933
			0.039377	0.021315
			0.0237156	0.0193028
			0.0113718	0.0193834
			0.0036184	0.00964721
			0.0130637	0.0165706
			0.0199299	0.0184894
			0.0262756	0.0143473
			0.0338287	0.00716034
			0.036534	0.0498046
			0.0397092	0.0485775
			0.0400933	0.0428564
			0.0435765	0.0373939
			0.0450206	0.0326521
			0.043581	0.0308696
			0.042683	0.027761
			0.0455889	0.0292819
			0.0475054	0.028447
			0.0450644	0.0237048
			0.0461934	0.00891836
			0.0552223	0.0150543
			0.0628054	0.0143178
			0.0606681	0.00754923
			0.0564521	0.046426
			0.0568221	0.0396102
			0.0480115	0.0347238
			0.0313135	0.0336361
			0.0171213	0.0326409
			0.0106126	0.0343465
			0.0183325	0.0384336
			0.0249514	0.0372671
			0.0312638	0.0327769
			0.0372931	0.0291929
			0.0390554	0.00751552
			0.0420855	0.0130523
			0.0411807	0.0110774
			0.0439624	0.00726197
			0.0448061	0.0041734
			0.0443634	0.0312056
			0.0438699	0.0412057
			0.0476246	0.0426914
			0.0496486	0.0447453
			0.0476695	0.0452695
			0.0489101	0.0410571
			0.0584362	0.0402935
			0.0674746	0.0373994
			0.0650813	0.0367731
			0.0608685	0.0373644
			0.0595987	0.0374645
			0.0512925	0.0404168
			0.0371052	0.0455431
			0.022691	0.0427045
			0.00646274	0.0362188
			0.0138506	0.0322402
			0.0221735	0.00599297
			0.0273346	0.0115951
			0.032247	0.012531
			0.038845	0.0233972
			0.0403014	0.0386322
			0.0413829	0.0434592
			0.0399475	0.0458283
			0.0429322	0.0450949
			0.0454022	0.0371437
			0.0462708	0.0358589
			0.047021	0.0378578
			0.0518509	0.0397557
			0.0544205	0.0431784
			0.0521832	0.0479178
			0.0524018	0.0421838
			0.0617206	0.0354332
			0.0716124	0.0330693
			0.0681048	0.00419455
			0.063717	0.00966438
			0.0608539	0.0118807
			0.0530532	0.00556213
			0.0422404	0.0123356
			0.026956	0.027691
			0.00760633	0.0386458
			0.0161291	0.046439
			0.0246638	0.0478374
			0.0291282	0.0446497
			0.033217	0.0423491
			0.0403956	0.0381609
			0.040611	0.0344075
			0.0405162	0.0349016
			0.0390067	0.0366983
			0.0430488	0.0414499
			0.0470922	0.0447842
			0.0488872	0.0398297
			0.0509441	0.0341871
			0.0580803	0.0342285
			0.0625614	0.0302114
			0.057705	0.00109933
			0.0563183	0.00276031
			0.0644031	0.00720746
			0.074313	0.011364
			0.0692515	0.00832012
			0.0635595	0.00428678
			0.0616834	0.0125612
			0.0573278	0.0247212
			0.0474971	0.0385814
			0.029549	0.046446
			0.00770647	0.0472926
			0.0166423	0.048517
			0.0256985	0.044679
			0.0295891	0.0381339
			0.0339128	0.0338545
			0.0412262	0.0439236
			0.0414115	0.0400468
			0.0413371	0.0318851
			0.040224	0.0378224
			0.0452142	0.0355815
			0.050718	0.0355903
			0.05236	0.0430624
			0.0548553	0.0492879
			0.0638906	0.000282317
			0.069789	0.000602595
			0.0626847	0.00137131
			0.0601511	0.00393166
			0.0676372	0.00740172
			0.0753226	0.00391115
			0.0680394	0.0038478
			0.0610029	0.0102115
			0.0621074	0.0223243
			0.0617405	0.0341091
			0.050583	0.0414153
			0.0283458	0.0493417
			0.0150099	0.0514144
			0.0244018	0.0463598
			0.0287725	0.037876
			0.0337637	0.0343957
			0.0411945	0.0355436
			0.0436696	0.033013
			0.0443052	0.0359784
			0.0431628	0.038149
			0.0482554	0.0415334
			0.0552434	0.000176087
			0.055714	0.000288266
			0.0585332	0.000668114
			0.0681244	0.00182839
			0.0737745	0.00391918
			0.0657225	0.0040496
			0.0618065	0.0036032
			0.0681106	0.00869252
			0.0737759	0.0170474
			0.0654257	0.0267281
			0.0599311	0.0388221
			0.0644166	0.0484967
			0.0656429	0.0508015
			0.0492679	0.0448202
			0.0253315	0.038177
			0.011328	0.0437701
			0.0203313	0.0341957
			0.026122	0.0310709
			0.0322104	0.0281244
			0.0408221	0.0303333
			0.04534	0.0350252
			0.0468126	0.0315906
			0.0465539	0.0276864
			0.0509116	0.0281014
			0.058318	0.0286335
			0.0582289	0.0221199
			0.0601615	6.42164e-05
			0.0685938	0.000201178
			0.0735653	0.000210119
			0.0643337	0.000580792
			0.0587887	0.00148257
			0.0638459	0.0121363
			0.0703194	0.0229111
			0.0630424	0.0356111
			0.059661	0.0458229
			0.0658036	0.0483627
			0.0657981	0.042747
			0.0444191	0.0400003
			0.0208649	0.034987
			0.00719948	0.0315983
			0.0145432	0.0271827
			0.0206976	0.0281693
			0.0276622	0.0318245
			0.0369731	0.0268403
			0.0440338	0.0179425
			0.0471959	1.41105e-05
			0.0477874	4.77778e-05
			0.0533079	5.63436e-05
			0.0603031	0.000136714
			0.0601386	0.00044671
			0.0588614	0.0192429
			0.0641655	0.0310594
			0.0675689	0.0392736
			0.0585235	0.0391017
			0.0529867	0.0363611
			0.0588702	0.0338178
			0.0678465	0.0306465
			0.0612609	0.0257892
			0.0572786	0.0259906
			0.0638968	0.0272807
			0.0619723	0.0210994
			0.0376602	0.0100811
			0.0151635	0.0143275
			0.00896086	0.0214983
			0.0139922	0.0258817
			0.0205502	0.0270391
			0.0297358	0.0273054
			0.038208	0.0250695
			0.0444459	0.0221844
			0.046829	0.0211484
			0.0535764	0.0182276
			0.060356	0.0121002
			0.0592764	0.0115287
			0.0545654	0.0160179
			0.0577927	0.0157399
			0.0608046	0.0138403
			0.0518788	0.0117986
			0.0478183	0.00925873
			0.0548088	0.00718441
			0.0654561	0.0148698
			0.0593874	0.0201949
			0.054314	0.026695
			0.0585441	0.02403
			0.0526564	0.0202268
			0.0280962	0.0161847
			0.00816221	0.0138129
			0.0131856	0.0199976
			0.0209901	0.0227897
			0.029219	0.0207177
			0.0372142	0.0186631
			0.0424094	0.0161704
			0.049949	0.0139205
			0.0569125	0.0137248
			0.0558057	0.0196314
			0.0510396	0.0233348
			0.0527709	0.0217569
			0.056324	0.01998
			0.047814	0.0187786
			0.0438954	0.0173821
			0.0502534	0.016072
			0.0612642	0.0140369
			0.0564539	0.0125953
			0.0502379	0.0133197
			0.0493584	0.0200073
			0.0381409	0.0192744
			0.0169736	0.0186574
			0.012129	0.0177988
			0.0268797	0.0168917
			0.0331379	0.0156376
			0.0514267	0.0151575
			0.048864	0.0136846
			0.0459704	0.0122786
			0.0418511	0.0134174
			0.0475022	0.0199894
			0.0562052	0.0265541
			0.0509912	0.0205094
			0.0435844	0.0176577
			0.036737	0.0173292
			0.0237494	0.0169018
			0.00807898	0.0162513
			0.0458852	0.0151952
			0.0410933	0.0150335
			0.0446044	0.0142919
			0.0499908	0.012835
			0.0430657	0.0141004
			0.0323914	0.0212456
			0.0225829	0.0159756
			0.0432049	0.0182482
			0.0372977	0.00711264
			0.038053	0.00250355
			0.039837	0.044482
			0.0313531	0.0351044
			0.0198001	0.0255864
			0.0108843	0.0197149
			0.0345101	0.0171756
			0.0293302	0.0169014
			0.0280443	0.0178507
			0.0275338	0.0165593
			0.0189438	0.0154499
			0.0227893	0.0154528
			0.0193446	0.0158493
			0.0176699	0.0144431
			0.0122515	0.0151901
			0.00595587	0.0236714
			0.00792499	0.0118939
			0.00827067	0.0176625
			0.00668884	0.0197916
			0.00631464	0.0173152
			0.00640425	0.0139706
			0.00451894	0.0113316
			0.00714927	0.00452337
			0.0103006	0.0466101
			0.0125054	0.0360245
			0.0141367	0.0267235
			0.0162381	0.020688
			0.0207837	0.01776
			0.0217057	0.0175335
			0.0193647	0.0181155
			0.0185461	0.0176995
			0.0196162	0.0170096
			0.0156918	0.0173867
			0.0102697	0.0176423
			0.00521363	0.0164397
			0.0033022	0.0168148
			0.0107236	0.023635
			0.0131143	0.0120235
			0.0146889	0.0167314
			0.0172425	0.0187641
			0.0222096	0.0159338
			0.0241984	0.00971599
			0.0259522	0.00701741
			0.0279855	0.0462093
			0.0338279	0.0378125
			0.0362975	0.0299774
			0.0329083	0.0230952
			0.031664	0.0200085
			0.0360087	0.0196807
			0.0328888	0.0200641
			0.025443	0.019836
			0.0160629	0.0193053
			0.0117052	0.0205662
			0.00778102	0.0213592
			0.00376923	0.0204628
			0.0139353	0.0198534
			0.0211326	0.0210515
			0.0244453	0.0112773
			0.0260341	0.0149604
			0.028383	0.0136289
			0.033753	0.00827567
			0.0343722	0.0376473
			0.0344756	0.0319341
			0.0357858	0.0229605
			0.041864	0.0226184
			0.0445352	0.0230187
			0.0404873	0.0231097
			0.0394049	0.0233712
			0.0464507	0.0253944
			0.0481969	0.0280056
			0.0419094	0.0269339
			0.0321497	0.0242438
			0.0267279	0.021901
			0.0198023	0.0102926
			0.0115483	0.0134148
			0.00540308	0.0145215
			0.0104423	0.010927
			0.0163576	0.00718062
			0.022846	0.00592525
			0.0311536	0.0185379
			0.0339955	0.0469014
			0.0347703	0.0384048
			0.0363274	0.0355582
			0.0406139	0.0323099
			0.0407141	0.0275157
			0.0392467	0.0256382
			0.03854	0.0271777
			0.0439634	0.0287381
			0.0461264	0.0324341
			0.0432691	0.0366619
			0.0433539	0.0343001
			0.0519066	0.0288423
			0.0565763	0.0242506
			0.0526561	0.00877788
			0.0420726	0.0132483
			0.0353676	0.0140343
			0.0239623	0.0102085
			0.0132647	0.0114981
			0.00576369	0.0302526
			0.0051542	0.0452923
			0.0103693	0.045748
			0.0171999	0.0388821
			0.0237262	0.0354499
			0.0299536	0.0317523
			0.0371541	0.028259
			0.0391562	0.0268805
			0.0395928	0.0265986
			0.0398475	0.0268766
			0.0436285	0.0361223
			0.043266	0.046908
			0.0417128	0.0410147
			0.0394799	0.0331934
			0.0441768	0.0291751
			0.0457837	0.00608655
			0.0442575	0.0120822
			0.0454283	0.0132546
			0.053518	0.00964167
			0.0604876	0.0052606
			0.0586133	0.00454034
			0.0533211	0.0165231
			0.048965	0.0347975
			0.0361444	0.0446792
			0.0239363	0.0415314
			0.0117028	0.0391495
			0.00852461	0.0343209
			0.0160413	0.0272554
			0.0242648	0.0254728
			0.0301963	0.02553
			0.0345137	0.0321022
			0.0404022	0.0414418
			0.0411556	0.0542404
			0.041934	0.0470042
			0.0410149	0.0384564
			0.044017	0.0357362
			0.0444501	0.0320894
			0.0430822	0.0310396
			0.0409761	0.0404981
			0.0448665	0.00345523
			0.0467368	0.00831513
			0.0447538	0.0104372
			0.0463771	0.00364936
			0.0541056	0.0178362
			0.0623351	0.0310817
			0.0627162	0.0388223
			0.0621523	0.0444805
			0.0590912	0.042723
			0.0464116	0.0361316
			0.0349591	0.0309981
			0.0191644	0.026762
			0.00653438	0.0299262
			0.0127265	0.0397798
			0.0217674	0.0503152
			0.0303555	0.0537201
			0.0345905	0.0473944
			0.036874	0.0397942
			0.0416604	0.0397283
			0.0420336	0.0383612
			0.042774	0.0347231
			0.0413328	0.0483903
			0.043874	0.0557925
			0.045261	0.000615465
			0.0446314	0.00137314
			0.0433588	0.00376555
			0.0471952	0.0062777
			0.0488179	0.0053226
			0.0459277	0.00282953
			0.0469664	0.0132124
			0.0547846	0.0241105
			0.0636343	0.0392737
			0.065272	0.0473977
			0.0671016	0.0447846
			0.0698558	0.0406668
			0.066116	0.0340809
			0.054096	0.0276694
			0.0454608	0.0279985
			0.0263933	0.0433883
			0.00899522	0.0409173
			0.0165747	0.0365665
			0.0263139	0.038004
			0.0344817	0.0401468
			0.0363574	0.0360431
			0.0374562	0.0342853
			0.0413419	0.0397125
			0.0413534	0.0456295
			0.0425711	0.0415348
			0.0417554	0.00013011
			0.0443137	0.000290654
			0.0464212	0.000523669
			0.0474799	0.00155586
			0.0477123	0.00269551
			0.0511921	0.00250627
			0.0513504	0.00413309
			0.0471031	0.00941692
			0.0466206	0.0224139
			0.0543235	0.0369878
			0.0641157	0.0449656
			0.0674284	0.0484302
			0.0695183	0.043422
			0.0723749	0.0350163
			0.0691396	0.0303756
			0.0589726	0.0297432
			0.0534925	0.0350673
			0.0320661	0.0364125
			0.0110931	0.0331931
			0.019481	0.0341742
			0.0291265	0.037596
			0.0355629	0.0335492
			0.0358064	0.0287054
			0.0368021	0.0299092
			0.0406709	0.0332144
			0.0415026	0.0281732
			0.042368	5.07554e-05
			0.0421346	9.29051e-05
			0.0458309	0.000146785
			0.0499478	0.00044673
			0.051997	0.000838747
			0.0542029	0.0087365
			0.0572813	0.0196035
			0.0553905	0.0317247
			0.0485496	0.045006
			0.046129	0.0483866
			0.0539024	0.0434742
			0.0653773	0.0372509
			0.0690402	0.0317082
			0.0710794	0.0317121
			0.0738984	0.0325399
			0.0700007	0.03216
			0.0625046	0.0348323
			0.0583411	0.0299114
			0.0336855	0.0235751
			0.0119236	0.00686264
			0.0206454	0.0149703
			0.0301253	0.0293221
			0.0352164	0.0408904
			0.0349692	0.0439947
			0.0359556	0.0408338
			0.0408123	0.0343054
			0.0415445	0.0301401
			0.0432233	0.0286681
			0.0432662	0.0280196
			0.0496641	0.0246713
			0.0554592	0.027069
			0.0577105	0.0296892
			0.0613787	0.0244563
			0.0644382	0.0223703
			0.0613861	0.0303037
			0.0514261	0.0326335
			0.0476652	0.0303129
			0.0553815	0.0270216
			0.068349	0.0255667
			0.0703007	0.0242042
			0.0703003	0.0215872
			0.0733592	0.0223815
			0.0720282	0.021009
			0.0648349	0.0156467
			0.057808	0.00825995
			0.031608	0.0142123
			0.00647322	0.0179411
			0.011159	0.0186409
			0.0199615	0.0182923
			0.0298763	0.0181102
			0.0352719	0.0166761
			0.0351578	0.0147421
			0.0365394	0.0131514
			0.0421542	0.0111589
			0.0443076	0.00762504
			0.0469015	0.00788698
			0.0475644	0.00896294
			0.0554454	0.00801064
			0.0635477	0.00694991
			0.0647274	0.0148848
			0.0670273	0.0175886
			0.0701266	0.0157463
			0.0667337	0.0145204
			0.0555259	0.0141999
			0.0509666	0.0210013
			0.0594251	0.019248
			0.0716111	0.0179952
			0.0705822	0.016372
			0.0671321	0.0147
			0.0715403	0.0132784
			0.0735697	0.0128429
			0.0648555	0.0139164
			0.0515005	0.0164727
			0.0261479	0.016127
			0.00911852	0.0158771
			0.0176277	0.0152007
			0.0284888	0.013486
			0.0355744	0.0117792
			0.0364045	0.0109416
			0.0385286	0.0121786
			0.045014	0.0189343
			0.0495439	0.0154206
			0.0533735	0.0143351
			0.0530196	0.0151232
			0.061084	0.0149738
			0.0700064	0.0145405
			0.0695246	0.0129029
			0.0705964	0.0112264
			0.0738604	0.00967021
			0.0696672	0.0216117
			0.0587779	0.0161082
			0.0536388	0.0137059
			0.0620196	0.0133411
			0.0731913	0.01473
			0.0689307	0.014844
			0.0643646	0.0143247
			0.0708861	0.0126702
			0.0734078	0.011254
			0.0616438	0.00903738
			0.0447333	0.00891704
			0.0200456	0.0111978
			0.00677743	0.0199241
			0.0142443	0.0147911
			0.0252116	0.0129655
			0.0343893	0.0133181
			0.037617	0.014729
			0.0410828	0.015022
			0.0489922	0.0142703
			0.0546239	0.0125833
			0.0584928	0.011474
			0.057214	0.00961898
			0.0638606	0.009404
			0.0717	0.0187357
			0.0699501	0.018392
			0.0698999	0.0200998
			0.0730229	0.0271022
			0.0690058	0.0166805
			0.0590332	0.013294
			0.053725	0.00904772
			0.0610415	0.00251386
			0.071971	0.0269011
			0.0659213	0.0183004
			0.0627306	0.0142161
			0.069505	0.0127355
			0.0710193	0.0132294
			0.0569924	0.0148286
			0.0384506	0.0156604
			0.013883	0.0147566
			0.00446844	0.0129607
			0.0103916	0.0120842
			0.020474	0.0111808
			0.0307846	0.0106963
			0.035732	0.0165334
			0.0414359	0.0139752
			0.0496978	0.0215577
			0.0566683	0.0219926
			0.0602187	0.0186706
			0.0581785	0.0152275
			0.0636943	0.0147422
			0.0690554	0.0100833
			0.0664477	0.00523138
			0.0635672	0.00113148
			0.0652371	0.0453725
			0.0643128	0.0279012
			0.0561792	0.0183361
			0.051502	0.0143858
			0.0592655	0.0128691
			0.0701494	0.0133732
			0.0626644	0.0152768
			0.0597499	0.0163548
			0.0654942	0.0158573
			0.0671963	0.0142272
			0.0514694	0.0138179
			0.0308988	0.0133593
			0.00830314	0.0125253
			0.0153555	0.0158723
			0.0250003	0.0283434
			0.030985	0.0130574
			0.0372571	0.0164142
			0.045884	0.0182825
			0.0533931	0.0129122
			0.0577526	0.010288
			0.0562144	0.0098245
			0.0603778	0.00591371
			0.0634377	0.00208875
			0.0591081	0.0440289
			0.0542628	0.0297735
			0.0564846	0.0200698
			0.0585606	0.0154653
			0.0521235	0.0135617
			0.0492289	0.0139538
			0.0570177	0.0162039
			0.0660291	0.0175468
			0.0581592	0.0172243
			0.0553731	0.0159448
			0.0602952	0.016363
			0.0615075	0.0159925
			0.0440956	0.0149486
			0.0215244	0.0164479
			0.0103991	0.0223889
			0.0183163	0.0117718
			0.0244102	0.0134784
			0.0311856	0.0151958
			0.0399014	0.0168733
			0.04774	0.0105751
			0.0519926	0.0075872
			0.0525918	0.00486361
			0.055688	0.00230377
			0.0563506	0.0214937
			0.0514397	0.0167548
			0.0472178	0.0146035
			0.0498529	0.0149463
			0.0465251	0.0172266
			0.0442552	0.0191041
			0.0505467	0.0193447
			0.0588712	0.018903
			0.0536273	0.0201087
			0.0500376	0.0199573
			0.0546192	0.0182635
			0.0534018	0.0179635
			0.0337428	0.0204446
			0.0117863	0.0122835
			0.0169015	0.014221
			0.0235699	0.015042
			0.0481307	0.0158236
			0.0477232	0.0129523
			0.0399757	0.00809944
			0.0380723	0.0226018
			0.0438216	0.0378441
			0.0525456	0.0362912
			0.0495395	0.0277119
			0.0456392	0.0218725
			0.0466284	0.0181505
			0.0416708	0.0158738
			0.0213888	0.0160775
			0.00494979	0.0183162
			0.0370903	0.0209019
			0.0346632	0.0224221
			0.0394499	0.0233335
			0.0477491	0.0260679
			0.0448121	0.0241161
			0.040294	0.0214082
			0.0363584	0.0206519
			0.0271124	0.009938
			0.0100995	0.0131442
			0.0384124	0.0160306
			0.0341012	0.0177396
			0.0370407	0.0132267
			0.0431501	0.00348305
			0.0385241	0.0146692
			0.0317616	0.0329607
			0.0236533	0.0475573
			0.0129724	0.046017
			0.0398483	0.0366765
			0.0341644	0.0276683
			0.0349056	0.0192783
			0.0381244	0.0168976
			0.0302753	0.0169415
			0.0207609	0.019163
			0.0119002	0.0269833
			0.0367425	0.0315049
			0.0305632	0.0368133
			0.019242	0.0391639
			0.00991775	0.0339519
			0.00518894	0.027934
			0.00608862	0.0251723
			0.00760724	0.00948329
			0.00651138	0.0152975
			0.00627964	0.0178282
			0.00637794	0.0129114
			0.00471581	0.00695961
			0.00903035	0.00603702
			0.0124218	0.0194922
			0.0150719	0.0380514
			0.0162677	0.0469357
			0.0172947	0.0416324
			0.0223853	0.031554
			0.0196346	0.0255771
			0.0193327	0.0207161
			0.0211853	0.0182154
			0.0176435	0.0176321
			0.011821	0.0227104
			0.00629977	0.0307441
			0.0040936	0.0403121
			0.0149787	0.0490766
			0.0180936	0.0532904
			0.0196775	0.0463688
			0.0217526	0.0375668
			0.0275163	0.0333012
			0.0293534	0.0301393
			0.0289759	0.0121553
			0.0288708	0.0150978
			0.0338681	0.00453354
			0.0362025	0.00678489
			0.0341923	0.0195221
			0.0348125	0.0352309
			0.039266	0.0400647
			0.0368078	0.0375455
			0.0290144	0.0336037
			0.0193545	0.0265059
			0.0152017	0.0212478
			0.010342	0.018504
			0.004855	0.0173221
			0.0145976	0.0203801
			0.0207155	0.0303074
			0.0286358	0.0433631
			0.0311508	0.054452
			0.0318212	0.0600491
			0.0329443	0.0519711
			0.0379728	0.043358
			0.0377191	0.0400172
			0.0362259	0.0360911
			0.0357654	0.0328378
			0.0412219	0.0399302
			0.0453446	0.0063235
			0.0430971	0.0158079
			0.0434841	0.0242977
			0.050577	0.0338682
			0.0504891	0.0412323
			0.0452922	0.0381619
			0.0357969	0.0296987
			0.0322725	0.023286
			0.0259157	0.0189555
			0.0152468	0.0193859
			0.00774406	0.0377491
			0.00296549	0.0477362
			0.0108287	0.0538619
			0.0184002	0.0436413
			0.0251074	0.0416927
			0.0304017	0.0398433
			0.0373612	0.033844
			0.0383575	0.0343857
			0.0379665	0.0429241
			0.0373558	0.0505086
			0.041104	0.0455076
			0.0404623	0.00974682
			0.0384934	0.018921
			0.0382081	0.0351811
			0.0441683	0.0454296
			0.0487605	0.0413227
			0.0464348	0.0333247
			0.0467284	0.0251304
			0.0541805	0.0216042
			0.0575026	0.0242719
			0.054353	0.0367986
			0.04812	0.0434386
			0.0465048	0.0408808
			0.0413616	0.0397375
			0.0297208	0.0308878
			0.0186338	0.0332462
			0.00904694	0.019261
			0.00616662	0.0364952
			0.0113665	0.0437924
			0.0192683	0.0428134
			0.0271041	0.0348507
			0.0313431	0.0278839
			0.0344963	0.0261
			0.0395849	0.0263711
			0.0399451	0.0300146
			0.0387498	0.0359489
			0.0384732	0.0373748
			0.0415837	0.0357059
			0.0412179	0.0371388
			0.0400501	0.0350246
			0.0399069	0.0280585
			0.0463487	0.0273915
			0.0496473	0.0182158
			0.046722	0.0310655
			0.0471214	0.0420235
			0.0540528	0.0413593
			0.0608835	0.0350686
			0.0591037	0.0304495
			0.0548143	0.0264875
			0.0540485	0.0260489
			0.0519707	0.0287172
			0.0421252	0.03055
			0.032042	0.0324313
			0.0193637	0.0358675
			0.00602461	0.0305703
			0.0112326	0.0217877
			0.0180421	0.00581457
			0.0265713	0.0138152
			0.0326132	0.0274672
			0.0337671	0.0343525
			0.0352823	0.0328772
			0.0390518	0.029481
			0.0395998	0.0255009
			0.0394766	0.0231692
			0.039504	0.0232381
			0.043118	0.024222
			0.0432858	0.0226784
			0.0429652	0.0252163
			0.0419993	0.026051
			0.0476776	0.02105
			0.0484437	0.0169125
			0.0449826	0.0207552
			0.0452765	0.0208407
			0.0518572	0.0189969
			0.0606764	0.0173107
			0.0618876	0.0166487
			0.0603639	0.0166659
			0.0609729	0.0154586
			0.051828	0.0149575
			0.0445118	0.0141963
			0.0324698	0.0107155
			0.0116024	0.00943948
			0.00997538	0.0101877
			0.0158552	0.00950702
			0.0229268	0.00901726
			0.0310777	0.008451
			0.0353198	0.00770187
			0.0351141	0.00706264
			0.0355099	0.00385521
			0.039259	0.0150325
			0.0404282	0.0166666
			0.0418482	0.0146378
			0.0421907	0.0153547
			0.0460258	0.014153
			0.0466788	0.013841
			0.046545	0.0152333
			0.0450399	0.0134903
			0.0486121	0.0129152
			0.0475577	0.013672
			0.0423452	0.0165683
			0.0419785	0.0128867
			0.0479977	0.0116397
			0.0569829	0.0165743
			0.0617359	0.0155925
			0.0662395	0.0144391
			0.0687805	0.0127694
			0.0595619	0.0118073
			0.0545531	0.0119203
			0.0464628	0.0138932
			0.0175713	0.0126745
			0.0073912	0.0117814
			0.013922	0.0106609
			0.0202615	0.0185122
			0.0266503	0.0150137
			0.0335792	0.0137007
			0.0372335	0.0138395
			0.0364871	0.0136515
			0.0364576	0.0126774
			0.040575	0.0108582
			0.0425616	0.0101926
			0.0449617	0.0120549
			0.0458129	0.0135489
			0.0500895	0.0115175
			0.0507026	0.0181363
			0.0504812	0.015577
			0.048061	0.0135295
			0.049456	0.0130252
			0.0462666	0.0139081
			0.0392024	0.0137835
			0.0381804	0.0127875
			0.0448835	0.00994725
			0.0548722	0.00747113
			0.0603316	0.00805288
			0.0640179	0.0137017
			0.0701005	0.0121955
			0.0738378	0.0184709
			0.0644156	0.0154387
			0.0632102	0.0135902
			0.0571664	0.0125688
			0.0228491	0.0129726
			0.0036694	0.0142145
			0.0103912	0.0139779
			0.0173966	0.0126211
			0.0235427	0.00933572
			0.0290507	0.00627067
			0.0347322	0.005569
			0.0379077	0.0142761
			0.0374813	0.0248943
			0.0385425	0.0170642
			0.0426299	0.0140577
			0.0445014	0.0125683
			0.0472151	0.0121886
			0.0491276	0.0128784
			0.0536472	0.0142821
			0.0558098	0.0141553
			0.0551246	0.0126425
			0.0525523	0.00970802
			0.0499075	0.00633795
			0.0436096	0.00436916
			0.0359493	0.0154418
			0.0350797	0.0153635
			0.070337	0.0103267
			0.0749923	0.00263509
			0.067511	0.0240299
			0.0692574	0.015948
			0.061917	0.0131639
			0.0249587	0.0119334
			0.00430467	0.0120089
			0.0116939	0.0130605
			0.0191769	0.0143358
			0.0251543	0.0143044
			0.0296398	0.0125879
			0.0344311	0.0100491
			0.0375653	0.00694005
			0.0377788	0.00456749
			0.0396626	0.0154788
			0.0442287	0.0159869
			0.0467976	0.0173236
			0.0491114	0.029585
			0.0516803	0.0153718
			0.0569338	0.0148024
			0.0605108	0.0144196
			0.059039	0.00716602
			0.0566724	0.00107488
			0.0504308	0.0429118
			0.0410461	0.0239422
			0.0336864	0.0151864
			0.0341604	0.0122495
			0.0726222	0.0118414
			0.0682533	0.0120865
			0.0705184	0.0130929
			0.0599582	0.014469
			0.0230017	0.0145259
			0.0113471	0.0129424
			0.0194387	0.0104059
			0.0251952	0.0078883
			0.0291989	0.00576368
			0.0337994	0.0144059
			0.037046	0.0195209
			0.0377269	0.0207115
			0.040371	0.0177853
			0.0457188	0.0137364
			0.0485176	0.0126802
			0.0512632	0.00967576
			0.0549717	0.00382888
			0.0606384	0.000370449
			0.0643896	0.0467198
			0.0616263	0.0256226
			0.0583383	0.0154701
			0.0503387	0.0120307
			0.0395717	0.0116986
			0.0331216	0.0119947
			0.0654468	0.0131987
			0.0715783	0.0148984
			0.0687758	0.0150528
			0.0658897	0.0138085
			0.0525846	0.0114901
			0.0188806	0.00964484
			0.00975211	0.0130074
			0.0179122	0.0128932
			0.0241188	0.0155798
			0.0284405	0.0196037
			0.0340471	0.0155122
			0.0377136	0.0118276
			0.039324	0.0105668
			0.0413922	0.00879621
			0.0477094	0.00560877
			0.0515122	0.00187835
			0.0549924	0.0456668
			0.0569604	0.0265815
			0.0646615	0.0163249
			0.0677257	0.0124911
			0.0632468	0.0116799
			0.0573003	0.0119721
			0.0486957	0.0134838
			0.0394705	0.015605
			0.0548716	0.0162225
			0.0696435	0.0152023
			0.0664505	0.0133404
			0.0593627	0.0122907
			0.0719269	0.0105688
			0.0691907	0.00922977
			0.058777	0.012275
			0.0438161	0.0142519
			0.0142063	0.0136095
			0.00746495	0.0155528
			0.0148611	0.0187687
			0.0220064	0.0180737
			0.0279245	0.0141795
			0.0353213	0.0126018
			0.040784	0.01011
			0.0428369	0.00699168
			0.0451393	0.00420222
			0.0509886	0.00217371
			0.05533	0.0132538
			0.0584751	0.0257434
			0.0589395	0.0168738
			0.0648501	0.0132043
			0.0676004	0.0121068
			0.0612924	0.0123583
			0.0548107	0.0139682
			0.0473577	0.0160973
			0.0393731	0.0174831
			0.057068	0.0171911
			0.0719025	0.0160442
			0.0657325	0.0158071
			0.0584946	0.0140494
			0.0721252	0.0135442
			0.0679979	0.0111597
			0.0530843	0.0158611
			0.0351239	0.0160758
			0.0100721	0.0177825
			0.0115969	0.0194537
			0.0193875	0.0177177
			0.0271971	0.0128349
			0.0365105	0.0111444
			0.043774	0.00795323
			0.0466681	0.0254216
			0.0491554	0.0412484
			0.0552983	0.0430701
			0.058345	0.0417386
			0.0604032	0.035483
			0.0587141	0.0249546
			0.0635069	0.0171665
			0.0649777	0.0140086
			0.0578879	0.0131075
			0.0515287	0.013083
			0.0457648	0.014523
			0.040395	0.0168697
			0.0580618	0.019014
			0.0724663	0.0196192
			0.0647579	0.0194876
			0.0644413	0.020463
			0.0723359	0.0194453
			0.0647106	0.0163411
			0.0470192	0.0155663
			0.0264496	0.00923443
			0.00838099	0.0146585
			0.015855	0.0171685
			0.024772	0.0238053
			0.0354306	0.0192222
			0.0445957	0.0133555
			0.0471679	0.00980648
			0.0504234	0.00330418
			0.0565031	0.0164064
			0.0593146	0.0376817
			0.0604364	0.046076
			0.056845	0.0442331
			0.0590728	0.0358015
			0.0597527	0.0258094
			0.054051	0.0181303
			0.0486881	0.0153985
			0.0447135	0.014252
			0.0413651	0.0135825
			0.0597218	0.0150452
			0.065101	0.0177983
			0.072367	0.0209806
			0.0600542	0.0227059
			0.0404513	0.0242367
			0.0178584	0.027264
			0.0120878	0.0273444
			0.0210634	0.0236411
			0.0326008	0.0200734
			0.0421663	0.0212109
			0.0444065	0.00680863
			0.0473002	0.0106027
			0.0523605	0.0145226
			0.0561583	0.0214194
			0.0578743	0.024914
			0.0537736	0.0195988
			0.0541398	0.0120643
			0.0540407	0.00633501
			0.0501301	0.0226297
			0.0469588	0.0388369
			0.0458872	0.0452295
			0.0451842	0.0407743
			0.0483152	0.0177373
			0.0585578	0.015359
			0.0632919	0.0150572
			0.0702195	0.0170238
			0.0538869	0.0209403
			0.0325838	0.0351151
			0.00980969	0.037475
			0.00825689	0.0340155
			0.0167809	0.0277786
			0.0290996	0.0255556
			0.0386254	0.0268273
			0.0409982	0.0215656
			0.0440834	0.00787617
			0.0472525	0.0196078
			0.0515968	0.0334835
			0.0502638	0.0412365
			0.0475637	0.0373179
			0.0482964	0.0292407
			0.0480968	0.0232105
			0.0563567	0.0146758
			0.0641355	0.0246546
			0.0574386	0.031897
			0.0537559	0.0400986
			0.0589515	0.0457239
			0.0629498	0.0421567
			0.0453983	0.0355523
			0.0224424	0.0323976
			0.00495118	0.0306242
			0.0122958	0.041879
			0.0445652	0.006168
			0.042514	0.0151702
			0.0480519	0.0256817
			0.0557559	0.0326767
			0.0531593	0.035346
			0.0486538	0.0329356
			0.0521106	0.0186398
			0.0524273	0.0228041
			0.033837	0.0300839
			0.0117925	0.0387471
			0.0365942	0.0460531
			0.033832	0.0447504
			0.0392369	0.0409045
			0.0475333	0.0380772
			0.0469896	0.036291
			0.043745	0.0323731
			0.0441976	0.0367933
			0.0405454	0.0477961
			0.0211402	0.0187319
			0.0327537	0.0287171
			0.0297572	0.0383362
			0.0343296	0.0379491
			0.0419242	0.028235
			0.0406535	0.0209649
			0.0373375	0.0168254
			0.0336143	0.0172823
			0.0250716	0.0210151
			0.0096279	0.0327423
			0.0302172	0.0436914
			0.0344032	0.0423506
			0.0401547	0.0409275
			0.0349381	0.0422949
			0.0288663	0.0355679
			0.0213568	0.0330257
			0.0255635	0.0383669
			0.0171546	0.0145868
			0.0101786	0.0298393
			0.0140405	0.0426885
			0.00394591	0.0392894
			0.00437008	0.0298097
			0.00516858	0.0221094
			0.00538704	0.0199024
			0.00520703	0.0209724
			0.00519715	0.0236501
			0.00387825	0.0278503
			0.00205737	0.0347987
			0.000979603	0.0387195
			0.00762142	0.0387788
			0.00912934	0.0414947
			0.0133481	0.0451727
			0.0157722	0.0380028
			0.0159789	0.0308817
			0.0169619	0.0313636
			0.0202254	0.0146505
			0.0185644	0.0298038
			0.0185551	0.0387925
			0.0200996	0.0368753
			0.0168014	0.0295925
			0.0112025	0.024608
			0.00627956	0.0229993
			0.00404678	0.0226259
			0.00988333	0.023723
			0.0163073	0.0285254
			0.0200137	0.0320349
			0.0219502	0.0323257
			0.0236351	0.0372289
			0.0287079	0.0402147
			0.0309263	0.0342653
			0.0302932	0.0237975
			0.0293891	0.0125854
			0.0353706	0.0224775
			0.0340058	0.0324852
			0.0351061	0.0311876
			0.039775	0.0256687
			0.0375773	0.0225987
			0.0301008	0.020628
			0.0210736	0.0198198
			0.0167327	0.0215522
			0.0114904	0.023529
			0.00538185	0.0270568
			0.0115068	0.0279921
			0.0175842	0.023254
			0.0238917	0.00448642
			0.0316363	0.00880591
			0.0343325	0.0166006
			0.0348651	0.0192921
			0.0346973	0.0190636
			0.0390381	0.0171213
			0.039286	0.0156219
			0.0372114	0.0143036
			0.0353062	0.0140011
			0.0408183	0.0152962
			0.0451808	0.0144871
			0.0437642	0.0149078
			0.0458689	0.0148395
			0.0524138	0.00858385
			0.0530531	0.0101964
			0.0468671	0.0091024
			0.039194	0.00804081
			0.036328	0.00755411
			0.0308858	0.00678514
			0.0179861	0.00680215
			0.00892225	0.00628489
			0.00383647	0.00347643
			0.00798409	0.00295218
			0.0153737	0.0027961
			0.0244986	0.0127373
			0.0296703	0.013864
			0.0338945	0.0161277
			0.038864	0.0164979
			0.0394288	0.0157321
			0.0383805	0.0150967
			0.037012	0.0171882
			0.0402289	0.0133836
			0.0405618	0.0116703
			0.0392047	0.0138499
			0.038766	0.0123664
			0.0451842	0.0126352
			0.050702	0.0154293
			0.049264	0.0154168
			0.0504195	0.0104906
			0.057322	0.00940243
			0.0592878	0.0183269
			0.0550198	0.0152218
			0.0498007	0.0139162
			0.0497547	0.0126233
			0.0472228	0.0111919
			0.0343745	0.0109381
			0.0222917	0.0132122
			0.0118121	0.0166165
			0.00408792	0.0160334
			0.0111183	0.012983
			0.0176747	0.00962062
			0.0263865	0.0098308
			0.0336751	0.0161105
			0.0345208	0.0133338
			0.0351986	0.012278
			0.038297	0.0126454
			0.0387226	0.0122186
			0.0376022	0.0110705
			0.0361809	0.0101694
			0.0401685	0.0117782
			0.041372	0.0165058
			0.0407238	0.0169056
			0.0415935	0.01243
			0.0492416	0.00943774
			0.0532796	0.0173377
			0.0496807	0.015314
			0.0494837	0.0131806
			0.0554533	0.0120095
			0.0603772	0.0120276
			0.058169	0.0129634
			0.0538141	0.0123685
			0.055157	0.010497
			0.0551157	0.00787749
			0.0454462	0.00792641
			0.0354308	0.0127854
			0.0248602	0.0194988
			0.0107636	0.0169252
			0.0128115	0.0125565
			0.0198486	0.0101216
			0.0266878	0.0181903
			0.033102	0.0140124
			0.0360924	0.0134385
			0.0340831	0.0128012
			0.0335697	0.0121632
			0.0367454	0.0123338
			0.0380247	0.0134886
			0.0375096	0.0124119
			0.0380457	0.009821
			0.043759	0.00595334
			0.0440678	0.00409304
			0.0437347	0.019775
			0.0442168	0.0165755
			0.0508359	0.0127499
			0.0511753	0.0108372
			0.0456531	0.0161581
			0.0441457	0.0130783
			0.0495474	0.0130788
			0.0574703	0.0125315
			0.058781	0.0120504
			0.0567527	0.0126068
			0.0582664	0.0137077
			0.0609955	0.012818
			0.0534164	0.00980569
			0.0459879	0.00532724
			0.0389492	0.0185677
			0.0204857	0.0153511
			0.00418862	0.0128542
			0.0115142	0.0114719
			0.0203233	0.0237778
			0.0268596	0.0150149
			0.0306644	0.0125642
			0.035163	0.0125453
			0.0362341	0.0120679
			0.0334368	0.0119247
			0.0335774	0.0126649
			0.037694	0.0136449
			0.0398536	0.0130347
			0.0407323	0.010211
			0.0427305	0.00612831
			0.048449	0.0261357
			0.0480134	0.0140809
			0.0472891	0.0119914
			0.0456089	0.0134619
			0.0484279	0.0131312
			0.0449424	0.0127837
			0.0386219	0.0125824
			0.0376675	0.00713164
			0.0428552	0.0229806
			0.0516816	0.0141841
			0.0571652	0.0119608
			0.0577913	0.0119099
			0.0607585	0.011791
			0.0665199	0.0121608
			0.0597114	0.0128958
			0.0540477	0.0136314
			0.0532466	0.0128575
			0.0321694	0.0101714
			0.00752588	0.00694907
			0.0168367	0.00397318
			0.0255084	0.0152657
			0.0295597	0.0131255
			0.0309097	0.011854
			0.0347605	0.0167232
			0.0358664	0.0123264
			0.0348191	0.0126354
			0.0367817	0.01032
			0.0417983	0.003725
			0.044151	0.0402079
			0.0462122	0.0232139
			0.0487849	0.0140402
			0.052911	0.0114214
			0.0529433	0.011491
			0.0510831	0.0118939
			0.0460147	0.0125086
			0.0441697	0.0130412
			0.037835	0.0137154
			0.0318417	0.012543
			0.0326445	0.0101194
			0.0605552	0.00728562
			0.0682005	0.00456957
			0.0638089	0.00309649
			0.0610245	0.01344
			0.0660499	0.0119945
			0.0414728	0.0112905
			0.0111163	0.0144135
			0.021258	0.0182625
			0.0287404	0.0133019
			0.0311403	0.011513
			0.0312199	0.0115198
			0.0346019	0.0120978
			0.0372394	0.0109989
			0.0381657	0.00673425
			0.0407408	0.00149801
			0.0464319	0.0442354
			0.049022	0.0252897
			0.0519092	0.0147397
			0.054533	0.0114272
			0.0585687	0.0112516
			0.0570739	0.0118211
			0.0533744	0.012544
			0.0446068	0.0132785
			0.0387059	0.0140734
			0.0322845	0.0131047
			0.0449905	0.0106951
			0.0571326	0.00818123
			0.0547149	0.00577073
			0.0641807	0.00428778
			0.0634854	0.0133146
			0.0665421	0.0127035
			0.0733808	0.0115271
			0.0463705	0.0131737
			0.0139939	0.0173725
			0.0241667	0.0176768
			0.030502	0.0155273
			0.0317891	0.0130936
			0.031793	0.0108358
			0.0355453	0.0102969
			0.0390345	0.00797741
			0.041168	0.00367866
			0.0450262	0.000430416
			0.0511898	0.0431278
			0.0539005	0.0261613
			0.0561126	0.0152617
			0.0584036	0.0116995
			0.0621756	0.0116561
			0.0587142	0.0117073
			0.0518622	0.0124171
			0.0414395	0.0136715
			0.0328873	0.0147691
[truncated: 28,096 more rows]

## Sheet: Figure 2A
Pearson's R Per Study
	'Astro'	'CA1-ProS'	'CA2-IG-FC'	'CA3'	'CR'	'CT SUB'	'Car3'	'DG'	'Endo'	'L2 IT ENTl'	'L2 IT ENTm'	'L2/3 IT CTX'	'L2/3 IT ENTl'	'L2/3 IT PPP'	'L2/3 IT RHP'	'L3 IT ENT'	'L4 RSP-ACA'	'L4/5 IT CTX'	'L5 IT CTX'	'L5 PPP'	'L5 PT CTX'	'L5/6 IT TPE-ENT'	'L5/6 NP CTX'	'L6 CT CTX'	'L6 IT CTX'	'L6 IT ENTl'	'L6b CTX'	'L6b/CT ENT'	'Lamp5'	'Meis2'	'Micro-PVM'	'NP PPP'	'NP SUB'	'Oligo'	'Pvalb'	'SMC-Peri'	'SUB-ProS'	'Sncg'	'Sst'	'Sst Chodl'	'VLMC'	'Vip'
'IbaP301S'	-0.0370337	-0.195006	-0.0375298	-0.109811	0.283673	-0.00333604	-0.0877864	-0.122484	0.163888	-0.147693	-0.141847	-0.0826882	-0.0402799	0.234729	-0.147173	-0.0360988	0.0236782	-0.132528	-0.0217774	0.140038	-0.0463526	0.0889753	0.0797057	-0.12944	-0.0985476	-0.141719	0.0397529	-0.150063	-0.0675733	-0.0978188	-0.0695343	-0.0669983	0.204896	0.160597	0.233827	0.0751802	-0.0269663	-0.031283	-0.107916	0.183739	0.0169056	0.0282044
'IbaHippInj'	-0.217115	0.482566	0.237679	0.395717	-0.217916	0.0599447	-0.217066	0.225969	-0.189131	0.215063	-0.0842362	-0.130362	0.453622	-0.220507	0.454372	0.109178	-0.297974	-0.179095	-0.193324	-0.244015	-0.288485	0.211124	-0.23092	-0.196228	-0.162511	0.0317474	-0.158217	0.290252	0.0115953	-0.321459	0.262356	0.140283	-0.175407	-0.562557	-0.444361	-0.31847	0.312075	-0.0964603	0.0943064	-0.244359	0.0480621	-0.0922306
'IbaStrInj'	-0.331232	0.239821	-0.0127618	0.118054	-0.367245	0.338829	-0.0694552	0.0684184	-0.19529	0.167009	-0.164915	0.198463	0.522855	-0.196909	0.532849	0.148106	-0.127312	0.154731	0.0968199	-0.249483	-0.0385257	0.28342	-0.0317033	0.0252946	0.0380816	0.176308	-0.1028	0.459073	0.0992304	-0.195741	0.393732	0.0854817	-0.136215	-0.582302	-0.454627	-0.397101	0.220357	-0.101549	0.300515	-0.246082	-0.0443981	0.0680835
'Hurtado'	-0.33374	-0.201625	-0.333288	-0.252796	-0.546247	0.645247	-0.0633692	-0.246085	0.0224622	-0.129958	-0.298476	0.447991	0.155183	0.232801	0.456069	0.150531	0.283302	0.436714	0.330133	-0.111405	0.361133	0.477511	0.317769	0.167697	0.00407744	-0.163281	-0.100471	0.320072	0.0333709	-0.481667	0.542786	0.225514	-0.144598	-0.502429	0.209806	-0.303546	0.0161013	-0.423813	0.640708	-0.319092	-0.0406541	0.29617
'DS4'	-0.101482	0.314042	0.403162	0.394406	-0.135457	0.163865	0.151454	0.341986	0.0914533	-0.290148	0.128232	0.013437	-0.242805	0.0649618	0.252828	-0.0990903	0.0639178	0.0910902	-0.141641	-0.155392	0.0717813	0.0790418	-0.176401	0.0156379	-0.0506777	-0.208798	-0.110082	0.0890535	0.426332	-0.285961	0.470976	0.283779	0.014166	-0.27327	-0.14782	-0.178447	0.153514	-0.186522	0.240713	-0.479143	0.327893	0.127009
'DS6'	-0.230634	0.475205	0.295377	0.345911	-0.391726	0.230273	-0.123532	0.363697	-0.0823892	-0.0200897	0.21841	-0.0731008	-0.0178558	0.153693	0.400919	0.0357206	0.0933726	-0.10855	-0.0642362	-0.108783	-0.130357	0.0225214	-0.165314	-0.0725073	0.00602509	-0.135722	-0.330542	0.148601	0.256722	-0.465295	0.446282	0.364911	0.273502	-0.514329	-0.475828	-0.235467	0.50214	-0.258395	0.178843	-0.474717	0.434282	0.286494
'DS7'	0.0561771	0.264552	0.378435	0.459268	0.00762614	-0.0278312	-0.252543	0.6278	0.0848744	-0.171182	0.387505	-0.357375	-0.240154	-0.0238994	0.158783	-0.156174	-0.0644784	-0.24476	-0.271566	-0.0242809	-0.335278	-0.284582	-0.408869	-0.210037	-0.219906	-0.234828	-0.333813	-0.234693	0.379037	-0.243665	0.0625418	0.0263489	0.392666	-0.221549	-0.334429	0.168937	0.5862	0.0934183	-0.264349	-0.259615	0.5661	0.390982
'DS9'	-0.330315	0.356362	0.203762	0.261931	-0.464384	0.396217	0.0183861	0.181989	-0.108025	0.0358969	0.0976953	0.0493245	0.0473707	0.25243	0.366839	-0.0123248	0.225936	0.055871	-0.00249718	0.0709369	-0.0237818	0.0276454	0.0121203	0.0174934	0.0543907	-0.105931	-0.298156	0.154818	0.2965	-0.485552	0.446965	0.37883	0.299403	-0.478014	-0.423583	-0.255029	0.453255	-0.330157	0.345773	-0.468124	0.294306	0.239238
'DS6_110'	-0.272174	0.425364	0.227661	0.29868	-0.417667	0.32167	0.127763	0.227691	-0.0696892	-0.101881	0.11192	0.0102706	0.0100949	0.159777	0.428414	0.0576514	0.123318	0.0535553	-0.156726	-0.123517	-0.0381604	0.142685	-0.0968555	-0.0430969	-0.0278802	-0.0885074	-0.193912	0.281607	0.283454	-0.438233	0.521429	0.423047	0.158818	-0.478729	-0.397691	-0.315502	0.367085	-0.307877	0.368834	-0.504827	0.309614	0.16412
'DS9_110'	-0.121404	0.457251	0.302343	0.395867	-0.173404	0.0867292	-0.254508	0.156311	-0.0474019	0.113496	0.21634	-0.330749	0.0896115	0.303423	0.187418	0.00845161	0.185806	-0.29347	-0.14399	0.228221	-0.297397	-0.237596	-0.166062	-0.241656	-0.213458	-0.0447991	-0.535099	-0.100325	0.113939	-0.169978	0.114751	0.1253	0.274688	-0.318655	-0.346999	-0.102239	0.427937	-0.0803944	-0.0542195	-0.233061	0.303459	0.0271598
'BoludaDSAD'	0.0504625	0.577342	0.484163	0.543624	0.0185564	-0.016194	-0.189047	0.403189	0.0233573	-0.211531	-0.00318914	-0.146626	-0.211007	-0.0688106	0.154782	-0.0341407	-0.191236	-0.121085	-0.149553	-0.230522	-0.128547	-0.0406012	-0.272852	-0.166673	-0.16387	-0.143372	-0.278574	0.00126165	0.27719	-0.136652	0.234231	0.131176	-0.0308331	-0.272212	-0.231102	-0.0621274	0.358303	-0.00075619	-0.0743442	-0.188954	0.331247	-0.0342847
'BoludaCBD'	0.111346	0.680039	0.662349	0.652216	0.0578627	-0.235018	-0.2684	0.583525	-0.115962	-0.250664	0.0458475	-0.242811	-0.21699	-0.182122	-0.151103	-0.233971	-0.314522	-0.223282	-0.139149	-0.362322	-0.216283	-0.255016	-0.386494	-0.0961463	-0.0570223	-0.170897	-0.332561	-0.185629	0.177386	-0.179712	0.0238332	-0.0877595	-0.17947	-0.272308	-0.208461	-0.145077	0.0745364	-0.0203432	-0.263921	-0.301769	0.180645	-0.0201367
Mean Pearson's R, Spatial Nulls
	'Car3'	'L2/3 IT CTX'	'L4 RSP-ACA'	'L4/5 IT CTX'	'L5 IT CTX'	'L5 PT CTX'	'L5/6 NP CTX'	'L6 CT CTX'	'L6 IT CTX'	'L6b CTX'	'CA1-ProS'	'CA2-IG-FC'	'CA3'	'CT SUB'	'DG'	'L2 IT ENTl'	'L2 IT ENTm'	'L2/3 IT ENTl'	'L2/3 IT PPP'	'L2/3 IT RHP'	'L3 IT ENT'	'L5 PPP'	'L5/6 IT TPE-ENT'	'L6 IT ENTl'	'L6b/CT ENT'	'NP PPP'	'NP SUB'	'SUB-ProS'	'CR'	'Lamp5'	'Meis2'	'Pvalb'	'Sncg'	'Sst'	'Sst Chodl'	'Vip'	'Astro'	'Endo'	'Micro-PVM'	'Oligo'	'SMC-Peri'	'VLMC'
True Mean	-0.102342	-0.0536854	0.000317371	-0.0425673	-0.0714589	-0.0925211	-0.127156	-0.0774718	-0.0742748	-0.227873	0.322993	0.234279	0.291922	0.163366	0.234334	-0.0659736	0.0427739	0.0258038	0.0591306	0.257916	-0.00518015	-0.0975437	0.0429273	-0.102483	0.0895023	0.169159	0.0793013	0.287045	-0.195527	0.190599	-0.291811	-0.251772	-0.145344	0.117079	-0.294667	0.123401	-0.146429	-0.0351544	0.287529	-0.359646	-0.172407	0.227288
Null 1	-0.0388386	0.185312	-0.133315	0.345186	-0.00479241	-0.166512	-0.11452	-0.00852541	0.154649	-0.0451454	-0.155702	0.0861683	-0.00986922	-0.0237281	0.0294531	0.0950973	-0.0670667	0.0100396	0.168218	-0.247542	0.0153196	-0.101884	0.0970804	-0.136671	-0.050934	0.0116298	-0.0148546	0.13574	-0.0282465	-0.0733741	-0.112153	0.216179	-0.209516	0.148471	-0.0648851	0.125324	-0.147522	0.11551	-0.135911	-0.0509095	-0.082384	-0.145345
Null 2	-0.131701	-0.133057	-0.0121986	-0.103177	0.10171	0.327613	-0.123323	0.221472	0.0228597	0.00617429	-0.0270561	-0.148193	0.018527	-0.0778639	-0.0913942	-0.0991066	-0.0811558	-0.142407	-0.0543394	-0.0610231	0.073032	-0.0665174	-0.0326342	0.192506	0.173535	0.19498	-0.238273	-0.180757	-0.1819	0.0689558	0.0865731	-0.0222665	0.0552177	-0.242298	0.0736697	-0.0854167	0.0844923	-0.0185947	0.186195	-0.0329001	-0.0564403	0.15298
Null 3	0.0340115	0.123405	-0.0590214	0.101523	-0.216125	0.035553	-0.116966	0.0704855	0.243569	0.125575	-0.00345787	-0.0934373	0.00701428	0.167964	0.186035	-0.0781107	0.173645	-0.0748874	0.0476571	-0.16267	0.00241449	0.188397	0.178681	-0.170697	0.00424697	-0.218713	-0.0768435	-0.223511	-0.137123	-0.168086	-0.127005	0.169374	-0.196288	0.0284245	-0.0296836	-0.0295286	-0.12733	-0.0729454	-0.0621286	0.2418	-0.0225989	-0.00377901
Null 4	-0.0374806	0.0117888	-0.0601509	0.0473022	-0.162535	-0.187815	0.0666612	0.234911	0.082763	-0.0871379	-0.109219	0.0778025	0.000155149	0.115152	-0.0931634	-0.1895	0.161767	-0.164565	-0.078746	-0.210718	-0.0177782	-0.144098	-0.100889	0.0851173	-0.187402	0.146505	0.127208	0.0770815	-0.00949553	0.0632444	-0.00137468	0.0882935	0.0570613	0.139131	-0.00465928	0.0191981	-0.191263	-0.232839	-0.195716	-0.23752	0.0291317	-0.185267
Null 5	0.170758	-0.11016	0.171992	-0.159793	0.0367097	0.115328	-0.203125	-0.132074	0.0268864	0.220976	0.0195095	-0.173517	-0.0261529	-0.143555	-0.0845794	0.00981379	-0.0662445	-0.164845	0.0964115	0.0521455	0.227617	-0.0619906	-0.190694	-0.245233	-0.0244742	-0.119033	-0.0765422	0.0654673	0.250513	0.145104	0.0813551	-0.018083	-0.122775	-0.128964	0.177988	-0.180943	0.0218086	-0.128204	0.156073	-0.00481447	-0.0640118	-0.000650383
Null 6	0.0231761	0.0639802	-0.2735	-0.13497	0.15645	0.0603553	-0.0209875	-0.0244303	-0.112929	0.0329602	-0.187424	0.210398	-0.0419945	0.169965	-0.0656461	-0.0320159	0.0729385	-0.172083	0.135285	0.124432	0.164105	0.0209077	-0.0214171	-0.112118	0.00418099	0.1928	0.10687	0.187017	0.0262133	-0.247343	-0.044365	-0.0188796	0.0469995	-0.0430431	0.15135	-0.200036	-0.0607119	0.102516	0.15268	-0.00439129	-0.0814804	-0.234433
Null 7	-0.111504	0.238388	0.138342	0.171798	-0.0905715	-0.115955	-0.129022	0.00427981	0.020932	0.155693	-0.20606	-0.207056	0.0443338	0.0873593	-0.0999388	-0.232233	-0.053411	0.0121278	0.0258634	0.166551	-0.0767931	0.0540568	-0.139875	0.000660987	0.0106516	0.0318753	-0.10502	-0.140893	-0.123821	0.150407	-0.12297	-0.0452289	0.165984	-0.0828222	0.124044	0.0421683	0.0692241	0.0868724	-0.232816	-0.0998803	0.0226561	0.020092
Null 8	0.124891	0.0171193	0.194984	0.0813385	-0.1949	-0.279721	0.130001	-0.13799	0.169521	-0.101172	0.154918	-0.0796022	-0.133397	-0.240871	0.0156997	-0.159624	0.229903	-0.181231	0.00914177	-0.0918046	0.369146	0.150984	0.127784	-0.0829931	0.121505	-0.0289361	-0.120148	-0.0110775	0.154921	-0.0436439	0.1588	0.0703001	0.0694435	-0.00580824	0.220512	0.142296	0.195166	0.0635982	-0.18691	-0.218846	-0.15921	0.0680226
Null 9	0.00279278	-0.171221	-0.0285972	0.0256749	-0.0237148	0.249159	-0.254239	-0.12773	0.17536	-0.0271357	-0.0670987	0.0692726	0.163517	0.0194125	0.0213323	-0.178516	0.0683121	-0.0455617	-0.106797	0.21154	-0.0504336	0.148298	0.0015056	-0.182746	-0.257595	0.114277	0.234621	-0.0453832	0.16532	-0.0933181	0.225341	-0.180747	-0.236727	0.277589	-0.194757	-0.0997882	0.255702	0.0625549	0.0547113	0.233937	-0.150873	-0.0218787
Null 10	0.158315	-0.0959859	-0.0438696	-0.0516877	0.0851973	0.00707694	-0.0111509	0.230966	-0.0108744	-0.0355761	-0.0130072	0.00312981	-0.0130564	0.234353	-0.119036	-0.0610649	-0.141943	-0.117621	-0.0111809	-0.276894	-0.0956594	-0.025533	-0.043714	-0.110586	-0.128368	-0.202096	-0.0932445	0.072584	-0.118246	0.229183	0.0202075	-0.308304	0.112114	0.0226153	-0.0514986	0.0772646	-0.12137	-0.0438478	-0.256761	-0.0137361	0.0988657	0.157818
Null 11	-0.0440879	-0.20423	-0.0969866	0.22607	-0.0372665	0.015119	0.180299	0.157719	0.00284753	0.076084	0.046594	0.0665408	0.0064445	-0.177194	-0.120526	0.0502669	-0.0818092	0.0616259	-0.115106	0.0269981	-0.0652199	-0.0164311	-0.0100045	-0.124	-0.214082	0.0562357	-0.254391	0.142614	-0.134222	-0.00123182	0.174751	-0.0230556	-0.101401	-0.114141	-0.100432	-0.0616324	-0.133637	-0.133005	0.122109	-0.0694791	-0.144265	-0.132507
Null 12	0.212702	0.0192182	-0.176212	0.0761388	-0.216716	-0.0465742	-0.0646266	0.20636	-0.159722	-0.0773463	-0.154566	-0.029013	-0.00489254	-0.24498	0.0665866	0.0883534	0.0349194	0.29374	-0.0480237	-0.253304	0.177088	-0.0189316	0.0624637	-0.149472	-0.0117378	0.0643506	0.111953	0.0459559	-0.0322797	-0.120273	0.0762041	-0.282781	-0.0887288	-0.0626768	-0.0617943	-0.0311061	0.0214169	0.0584522	-0.148094	-0.164754	-0.179012	-0.124704
Null 13	0.292531	0.139636	0.130177	-0.124612	-0.0850828	0.192919	0.0898683	0.0360379	0.320568	-0.113123	0.114429	-0.158556	0.107822	0.050348	-0.0654645	-0.0556462	0.00961799	-0.0523232	-0.15554	0.020116	-0.0449022	-0.0679457	0.105186	-0.273957	-0.157348	0.0229642	0.154138	0.0134141	0.032571	0.181491	0.0910809	-0.142342	-0.0257705	0.0291644	-0.253722	-0.123714	-0.132436	0.22861	0.0449297	0.00312649	-0.0987048	0.0254933
Null 14	0.152529	-0.135798	0.129497	-0.219384	0.211461	-0.228797	-0.294151	0.0313182	0.0194903	-0.0371466	0.269926	-0.0443404	-0.00469183	-0.0388518	0.0967629	-0.0954623	0.13258	-0.124961	0.0234686	0.0915592	0.173623	0.127711	0.0280261	0.107335	-0.0768898	-0.223842	-0.108512	-0.0350624	-0.210198	0.110124	0.0564389	0.205886	-0.0885541	-0.0264398	0.258067	-0.0494248	0.205532	-0.126767	-0.0678935	-0.155956	-0.0754406	0.0138748
Null 15	-0.0726597	0.102433	-0.0115951	0.231715	-0.142507	0.00418567	-0.0336526	0.0748284	0.142923	0.0391094	0.150985	-0.142377	0.0741683	-0.14803	-0.018184	0.034725	0.124279	-0.177569	-0.118015	-0.238255	0.212924	-0.0149949	0.0189341	0.23758	0.17278	-0.114106	-0.123484	-0.0341211	0.150443	-0.130301	0.00325405	0.0725388	-0.0558938	-0.280695	-0.133184	0.189334	0.150371	0.0299472	0.24318	0.00259151	-0.175596	0.0659205
Null 16	0.0566962	0.0504454	0.164697	-0.151771	-0.161794	-0.0139113	0.236155	-0.0833585	-0.155098	0.0888039	-0.0567169	-0.195696	-0.0891784	0.25872	0.228094	0.264873	-0.0773232	-0.164566	0.148962	0.0409897	-0.182014	0.0919687	-0.227639	-0.0124357	0.100283	-0.0461401	0.0253367	-0.0545873	-0.0242676	-0.19068	-0.135646	-0.0111451	0.0152884	-0.053407	0.169858	-0.0728443	-0.105178	-0.168454	0.0143909	-0.0946476	-0.0161278	-0.0625704
Null 17	-0.138664	0.133934	0.0707743	-0.213448	0.212424	-0.196404	0.0518268	-0.0746688	-0.139132	-0.198776	-0.0583108	0.150663	0.0870527	0.125755	0.0666421	-0.0795928	0.1341	-0.020627	-0.125173	0.118683	-0.00806982	0.00294653	0.0011544	0.148601	-0.0524812	0.0304024	0.00800526	-0.196876	-0.08342	-0.0337492	0.246547	-0.108863	-0.0483485	0.15137	-0.172618	-0.0981859	-0.0176919	0.0556794	0.0448454	0.280355	-0.170764	0.118029
Null 18	-0.103074	-0.0413894	-0.101526	-0.244067	0.045407	-0.173145	-0.0631367	-0.164962	-0.0435897	-0.121309	0.123438	-0.182519	-0.0641944	0.237471	-0.0116811	0.0367063	0.127147	-0.211569	0.0242687	0.0782132	-0.153126	-0.17613	-0.221709	-0.0877889	-0.12685	-0.202306	0.196479	0.224653	-0.163843	-0.148093	0.18415	0.13118	0.0191503	0.0518111	0.219638	-0.238406	0.0910648	-0.212236	-0.0186222	-0.167107	0.12551	0.0658996
Null 19	0.16492	-0.187504	-0.11104	0.141107	-0.167759	0.0846397	0.0269624	0.016352	0.287137	-0.0668737	0.0897707	0.199179	0.128874	0.0353023	0.0547371	0.102108	-0.0793168	0.0591775	-0.173066	0.064524	-0.125653	0.123007	0.00369465	-0.146201	-0.141578	0.0715521	0.0210751	0.274422	0.314363	0.122834	-0.249574	-0.224945	-0.122788	-0.0132633	0.341209	0.0144379	0.0546175	-0.00218188	-0.0692403	0.351976	-0.0135992	0.0419952
Null 20	-0.00751852	-0.204298	0.0795462	0.029132	-0.220129	0.0910398	0.196638	-0.173619	-0.113704	-0.0638238	0.119576	-0.051748	0.1471	-0.134037	-0.00590544	0.107994	0.0878269	0.136796	0.109706	-0.19222	-0.152108	-0.0649355	0.0989704	-0.0151907	0.00462216	0.00358512	0.0604403	-0.0149599	-0.0372038	-0.138511	-0.169595	-0.0843053	-0.130874	-0.0782167	0.0274355	-0.0737647	-0.199295	-0.0246005	-0.066083	-0.0398072	0.065759	-0.146194
Null 21	0.0126473	-0.229293	-0.0724308	0.18832	-0.0135726	-0.0414141	-0.250416	0.127746	0.084956	0.159463	0.0605985	-0.0921284	0.0312231	-0.211675	-0.0114315	-0.186193	-0.129906	0.187944	0.11857	-0.100846	-0.176486	0.23096	-0.167738	-0.0919607	-0.124756	-0.21218	0.0747291	-0.248918	-0.112366	0.0863806	-0.216607	0.0133684	0.0739827	0.0881232	0.0123128	-0.0816092	0.0406326	-0.0361309	0.0765415	0.0177596	-0.00588627	-0.00707424
Null 22	0.10895	-0.165067	0.258713	-0.139909	0.0258213	-0.106087	0.019563	-0.0222334	0.118224	0.0837092	-0.102429	-0.291044	0.0150687	-0.0871027	-0.0439023	-0.138969	0.00857442	-0.0672368	-0.0686974	0.129119	0.0305721	-0.0903151	-0.105073	-0.0441276	-0.0180171	0.153642	0.0197837	-0.0173307	-0.0383837	-0.0883543	0.108229	-0.0548596	-0.0868192	-0.232088	0.0428385	-0.194943	-0.0940531	-0.0110715	0.00382399	-0.19809	0.150017	-0.0455039
Null 23	-0.0394119	0.126135	-0.0119814	-0.075421	-0.166289	0.0298871	0.0491361	-0.20714	0.00489644	0.152267	0.119519	-0.132104	-0.0327326	0.125765	-0.0240186	0.0994879	-0.050025	0.220341	0.0341581	0.0583615	-0.121071	0.21072	-0.209663	0.136532	0.231531	0.0321457	-0.0365988	-0.0740337	-0.180501	-0.116624	0.0484342	-0.155517	0.126941	-0.0442	0.0483236	0.0212606	0.0617128	-0.265048	-0.0540797	-0.20295	0.0310066	0.172177
Null 24	0.137167	0.0857951	-0.190261	-0.00209349	0.239106	0.289744	-0.160832	-0.144984	0.0805179	0.174035	0.0828695	-0.0091476	0.00488553	0.0213949	-0.102207	0.206242	-0.229447	0.0823575	-0.0475304	0.0784022	0.185202	0.103336	0.121377	0.195064	-0.18597	-0.0529029	0.0665555	0.0199892	-0.0776435	0.000717296	-0.0115154	-0.0736704	0.155226	-0.122582	0.0124933	0.141526	-0.0149325	-0.0263105	0.0793702	0.074065	-0.187187	-0.248541
Null 25	0.0028277	0.275959	0.0903122	0.014635	-0.0310518	0.180028	-0.117137	-0.148959	-0.0511212	0.132421	-0.0754264	-0.0452223	0.0235308	-0.139179	-0.0286318	0.0579192	-0.117202	0.21808	0.147512	-0.0638158	-0.0856214	0.0615981	0.165279	-0.14508	-0.309931	-0.0757788	0.0234843	0.0165558	-0.061988	-0.119093	-0.102461	-0.277359	-0.032232	-0.0584533	0.334287	0.0494592	-0.266127	0.0302749	0.26516	-0.0198906	0.203221	-0.139496
Null 26	0.00722626	-0.109769	0.201169	-0.105611	0.268818	-0.200358	0.00316376	-0.0310696	0.184428	-0.0595045	0.0702468	0.142205	-0.0329459	0.197162	0.0333831	0.018813	0.092877	-0.13146	-0.044715	0.0880605	0.0708175	0.0762341	0.184514	0.168089	-0.0956357	0.041333	-0.0551783	0.082518	-0.082458	0.123161	-0.188447	0.135169	0.115196	-0.013094	0.0245593	-0.0727209	0.0960474	0.129137	0.0155692	0.184697	-0.155104	0.116556
Null 27	0.0358142	-0.0693752	-0.127884	0.0145282	-0.116548	-0.0405842	0.0392372	-0.037719	-0.0551439	-0.134021	-0.0645848	-0.14902	-0.0516768	0.019123	0.00123583	0.169114	-0.219213	0.114405	0.190887	0.02595	-0.0631402	0.096226	0.128261	0.118896	0.0627002	0.175323	-0.0169028	0.136843	0.0858974	0.223892	-0.135179	-0.0583967	-0.0454513	-0.00435756	-0.272559	0.0172377	-0.235168	0.0691301	-0.0859391	0.0200655	-0.074153	0.0599154
Null 28	0.253257	0.00716318	-0.0409749	0.028903	0.229391	-0.112868	-0.097099	-0.0992535	-0.00858354	-0.103514	-0.134661	-0.0896876	-0.00466153	-0.112071	-0.172	0.00885103	-0.0227985	0.231222	0.103976	0.00348016	0.0606785	0.036784	0.0172506	-0.138588	-0.0615993	0.237774	0.15995	0.0602526	0.0819919	-0.131877	-0.0199301	-0.232589	0.118042	0.138546	-0.210745	-0.0689042	0.0143822	-0.00238926	0.109673	0.206611	-0.0924963	0.178502
Null 29	0.196425	-0.157107	0.063582	0.160004	-0.002318	0.189033	-0.0410538	0.00035506	-0.163213	-0.0272917	-0.146911	0.0216896	-0.139009	0.0431166	-0.00819106	0.0988734	-0.171574	-0.0559722	-0.229294	0.0119035	-0.147088	-0.061676	0.190702	-0.138143	0.0302144	0.0322878	-0.115028	0.242051	-0.0565415	-0.0953507	0.0643674	-0.0813317	0.139584	-0.0282882	0.138497	-0.118356	-0.18859	-0.12994	-0.138313	0.22487	-0.0245521	0.0747128
Null 30	0.0914228	0.055233	-0.153956	-0.0899273	-0.0966841	0.0691434	-0.0877029	0.268632	-0.0854691	0.117734	-0.12282	0.0875498	0.0294483	-0.0185131	-0.0874087	0.0570614	0.0336274	-0.0756095	-0.108651	-0.106993	0.152618	0.22614	-0.138108	-0.160046	-0.0277116	0.0726886	-0.134786	0.0744328	-0.109257	0.00869295	-0.0148562	-0.117224	-0.0274251	0.0810215	-0.0252077	0.0491959	0.181921	0.252027	0.0303757	-0.0530911	-0.172855	-0.126878
Null 31	-0.197965	-0.124213	-0.0883375	0.0723337	-0.0618757	0.0424114	0.267533	-0.135903	-0.062865	-0.168041	0.0719941	0.327567	-0.0722629	0.150978	-0.0150093	0.0307861	-0.124059	-0.157812	-0.0602138	0.271598	-0.0115869	-0.0443935	0.245602	-0.0738057	-0.112135	0.212942	-0.164311	0.0103706	-0.0624323	0.251633	-0.112515	-0.0306759	-0.0333446	0.0793844	0.323168	-0.0955079	-0.00294836	0.0182543	0.114679	-0.128807	-0.110221	0.027491
Null 32	0.173013	-0.10233	-0.123385	-0.226412	0.0101991	-0.148899	-0.0938608	0.045023	0.299844	-0.113294	-0.162858	-0.0235926	0.162116	0.118304	-0.0349264	0.0620136	0.0449052	0.183476	-0.125396	0.0729869	0.166072	-0.0835839	0.229739	-0.120628	0.00203098	-0.0169509	0.287422	-0.0825694	0.195978	0.0411686	-0.177314	0.00191958	-0.128569	-0.128797	0.0853104	-0.138678	0.0980001	-0.118095	-0.209618	-0.0885218	0.0417428	0.00952584
Null 33	0.0535636	0.0918295	0.104752	-0.07573	-0.11266	-0.0558671	-0.264883	0.0451509	-0.0668303	0.0154023	0.0252321	0.0712037	-0.0985279	0.0911082	-0.042629	0.0494212	-0.024336	0.0362906	-0.0039069	0.0683817	0.0911463	-0.18476	0.159269	0.156072	-0.070008	0.0387257	-0.115427	0.168407	0.199504	-0.122287	-0.138069	0.00886062	-0.0353706	-0.133814	0.175418	0.0523588	-0.0902733	-0.0224215	-0.124806	-0.162032	0.0127141	0.153038
Null 34	-0.0797906	0.169726	-0.0516254	0.131185	0.0862025	0.191548	0.0338361	0.0691275	0.0979896	0.0304473	-0.0596432	0.0417956	-0.0896187	-0.174297	0.0416169	0.012695	-0.104159	-0.186585	-0.114019	0.0801087	-0.181575	0.251244	-0.0559309	-0.0424241	-0.136452	-0.0978678	-0.0662283	-0.23751	-0.0708863	0.0559536	-0.114009	-0.124002	0.0339315	-0.0167393	0.104184	-0.206317	0.0344723	-0.0931804	0.142252	0.021533	0.141855	-0.050281
Null 35	0.177707	0.323131	0.128551	-0.00113969	-0.0860612	0.0333681	0.0905574	-0.016354	0.0546059	-0.0731036	-0.0248843	0.0294954	0.279069	-0.137444	-0.110583	-0.0616051	0.0301088	-0.0512676	-0.133974	0.171003	-0.101747	-0.231214	-0.109765	-0.0361334	-0.111773	-0.0842386	-0.0593943	-0.100137	-0.0747542	-0.207914	0.227003	0.154315	-0.148188	0.0444793	-0.140787	-0.0302365	-0.0220372	0.332886	-0.0804516	0.100956	0.019216	-0.0637234
Null 36	0.108854	-0.18069	-0.116322	-0.07894	-0.242689	0.156556	0.071824	0.127851	-0.0296702	-0.00159088	0.0872649	0.0976837	0.023158	0.180239	0.150454	-0.106083	0.0964649	-0.111387	-0.154862	-0.0284762	0.0905161	-0.17972	0.138983	0.0374637	-0.208136	-0.136111	-0.0840829	-0.199087	0.130721	-0.127764	-0.116511	0.00948828	0.0612779	0.000623776	0.0833522	0.0557253	-0.0922229	0.0716637	-0.230008	0.0893972	0.167882	-0.0560027
Null 37	0.0567714	-0.108679	-0.0557107	-0.110651	-0.163931	0.128132	0.198897	-0.190494	-0.171853	0.0209076	-0.0239751	0.0291054	-0.049154	-0.086321	-0.0790897	-0.0484243	-0.0744106	0.22765	-0.0690536	0.154776	-0.110322	0.00647052	0.285749	0.0995934	-0.012593	0.0353698	0.0193462	0.045483	-0.0948746	0.127308	-0.140848	0.120323	-0.0342198	-0.0239794	0.154841	0.0936098	-0.124713	0.172661	0.0245768	0.00805395	-0.018792	-0.0826601
Null 38	0.13765	-0.0182329	0.0986679	0.246484	-0.0416676	0.0433712	0.0717264	-0.00460279	-0.141407	0.179909	-0.140375	-0.089822	-0.0591695	-0.2183	-0.0737303	0.0306413	-0.0112197	0.113712	0.256497	-0.0209244	-0.147311	-0.175382	-0.246722	-0.0122987	-0.148762	-0.136033	0.246662	-0.03946	-0.118402	0.133074	-0.0432883	0.143863	0.16124	-0.057239	0.287517	-0.160492	-0.0321291	-0.0134615	0.0356528	0.173907	-0.0821679	-0.206749
Null 39	0.00709748	-0.178485	-0.196522	-0.228687	0.0415624	-0.186536	-0.0246716	-0.156241	-0.134344	-0.0366734	-0.0183901	-0.0473342	0.0342643	0.0891616	-0.00734438	0.0710158	0.206254	0.315806	-0.157426	-0.162402	-0.0881947	-0.19667	-0.0373681	0.0122212	-0.170976	-0.121851	0.0533612	0.143935	-0.102089	0.236629	0.206725	-0.0499839	-0.187604	-0.239662	-0.120099	-0.114505	0.0780737	-0.0425357	-0.0886934	0.24985	-0.169295	0.125348
Null 40	0.170888	0.107367	-0.111875	0.157249	0.172502	0.00048206	0.0662307	0.214378	0.104562	0.0427654	-0.133959	0.0422063	-0.0412993	-0.0334793	0.0201102	0.242046	-0.0595382	0.113104	-0.0623634	-0.0413325	-0.164675	-0.0657738	0.0283808	0.018637	-0.0687931	0.0823256	0.234938	-0.00112566	-0.106541	0.17991	0.0100946	-0.129122	0.00487454	-0.353797	-0.0408368	0.138171	0.0187041	-0.294181	-0.125922	0.0531724	0.0420029	-0.174319
Null 41	0.0381099	0.104312	-0.0151651	-0.0935567	0.0917306	0.201	-0.0495318	-0.0144621	0.0825413	-0.22567	-0.0709158	-0.00327614	0.238791	-0.224174	0.0986313	-0.107764	-0.180009	-0.0170833	-0.167098	0.209528	0.00201282	-0.0368027	-0.10253	-0.0958177	-0.0916581	0.240535	0.00185689	-0.0283815	-0.092529	0.125651	-0.0329852	-0.0885495	-0.0935748	0.0898134	0.0819816	-0.0835748	-0.0539827	0.126007	-0.13298	-0.163271	-0.0629621	-0.0115483
Null 42	-0.122092	-0.211969	-0.0489968	-0.0706777	-0.0314005	-0.0712669	-0.0775546	-0.0902578	-0.159292	-0.00321552	-0.126274	-0.207208	0.0874628	-0.159917	0.14876	-0.205053	0.0210917	0.0217238	0.0664097	0.134404	-0.0322941	-0.1094	0.0659987	-0.124533	0.120394	0.018426	-0.106574	0.0671734	0.0153313	0.19489	-0.0542563	-0.0857939	-0.114031	0.179092	-0.0216771	0.121172	0.0433264	0.128862	0.154922	-0.0253405	0.192389	0.0679882
Null 43	-0.114416	0.0563419	-0.043961	-0.0966512	-0.273053	0.131066	0.039861	-0.140375	0.136967	0.00947093	0.0605445	-0.105041	0.0302544	0.00626004	-0.193103	-0.0273137	-0.10595	-0.142021	-0.0952019	-0.128559	0.108189	0.0725475	0.108585	-0.198255	-0.230088	-0.156948	-0.0210504	-0.123647	-0.226758	-0.0296028	0.0603457	-0.149274	-0.0242026	0.114813	-0.240317	-0.121876	-0.242484	-0.00165112	-0.197672	-0.116286	-0.078007	0.257716
Null 44	-0.0769207	-0.179468	0.00427784	-0.17279	0.275292	0.117999	0.0369787	0.044272	-0.0511351	0.0605306	-0.0418098	-0.158473	0.0503492	0.207985	0.0528245	0.0248712	0.247216	-0.0377913	0.0975471	0.0388895	0.26208	0.0174765	-0.0164442	-0.088933	-0.116245	0.0888853	0.044763	0.142242	0.138007	0.2614	-0.0236816	0.0337055	-0.00487222	0.0614203	0.003756	-0.0751119	0.0368975	0.0663025	0.176255	-0.0782436	-0.0153607	-0.0364959
Null 45	-0.0924806	0.0336182	-0.260464	0.0974668	0.105275	-0.162984	-0.215876	-0.104452	0.272164	0.051477	-0.0298803	-0.0981892	-0.122136	-0.0114236	-0.0593364	0.163403	-0.0766827	0.0106906	-0.182926	-0.0743923	0.137998	-0.0521086	-0.0478624	-0.0671548	-0.197532	0.100368	0.00617155	-0.0605563	-0.188065	0.235754	-0.111793	-0.0119916	0.100668	0.011304	-0.0345327	-0.0450602	-0.235117	0.141243	0.0749316	-0.284093	-0.168632	-0.147648
Null 46	-0.0529321	0.0713873	0.0365153	-0.13277	0.0113076	-0.212838	0.132231	-0.227036	0.0347991	-0.000685692	-0.105739	0.0962144	-0.169105	0.282344	0.0710575	-0.0107413	0.0713977	-0.160938	-0.0839678	0.0476288	-0.0130984	-0.0708505	-0.0628491	-0.203502	0.13342	-0.0735891	0.16616	0.0725323	-0.109631	-0.208967	0.0101184	0.138638	-0.116525	-0.0420816	0.159273	-0.0578306	0.0592425	-0.0888502	-0.111824	-0.0142803	0.00295902	-0.11897
Null 47	0.207874	-0.215745	0.0307453	-0.121339	-0.0200695	-0.0283642	-0.00833945	0.0331397	-0.0516002	0.185365	-0.144194	0.162227	-0.135679	0.225745	-0.138943	-0.0796381	-0.0378366	-0.190281	-0.196163	0.205991	-0.109438	-0.0309419	-0.0077337	0.113684	0.271636	-0.145836	0.0267399	0.267714	0.0876506	-0.170282	-0.130189	-0.260853	-0.223197	-0.0732866	0.0988288	0.0213772	-0.0693494	0.00246645	0.281489	-0.140167	-0.131829	-0.0678737
Null 48	0.0574487	0.170015	0.144797	-0.147564	0.0792697	0.052113	-0.113002	-0.224279	0.203323	-0.143674	-0.0183885	0.0482612	-0.0967556	-0.08106	0.00762479	0.160599	0.147256	0.219991	-0.140733	0.291877	0.251572	0.0481817	0.0322968	0.0870817	0.0303806	-0.0987018	0.100749	0.173077	-0.0940463	0.258758	-0.0829088	0.182035	0.125156	0.0113779	0.16589	0.0537834	-0.24722	-0.0240599	0.0466287	-0.110388	-0.0840205	0.0387075
Null 49	0.255068	0.1195	0.0631519	-0.16051	0.136819	-0.0898892	0.0285479	-0.111639	0.130312	-0.0272239	0.138328	-0.168142	0.062356	-0.152655	0.228618	-0.254047	0.0730379	-0.159738	0.209145	0.00341645	0.0211977	-0.0266395	-0.0362165	0.0107995	0.187146	0.0850374	-0.208117	-0.161867	-0.116445	-0.055103	-0.0101854	-0.0749244	0.0262617	0.0685983	-0.10743	-0.0796093	-0.103253	-0.0921766	0.113573	-0.0219702	0.0630454	0.0237089
Null 50	-0.114912	-0.0541763	-0.034642	-0.13097	-0.196113	0.137326	-0.224395	0.117642	-0.0501401	0.0936678	-0.156409	-0.170416	-0.0239952	0.0997502	0.0560598	-0.0580458	0.163148	0.219035	-0.108246	0.0427087	-0.0846068	-0.0482381	-0.0013238	-0.164685	0.13574	-0.0932683	0.0687575	-0.120924	-0.0864846	0.0942582	-0.260488	0.141035	-0.157889	-0.0563002	0.12411	-0.23862	0.0128771	-0.132285	0.0759723	0.145512	-0.108161	-0.213604
Null 51	-0.113843	-0.0212962	-0.00205977	0.305731	-0.140516	-0.121364	-0.0347933	-0.181981	-0.0521272	-0.0740053	-0.120737	-0.0161488	0.0423767	-0.03717	0.110726	-0.171254	-0.0346379	-0.0872189	-0.0029966	-0.0781871	-0.0256736	-0.0294423	0.260096	0.215662	-0.0793225	-0.0358702	0.183505	0.0447542	0.0197306	0.00191894	0.126239	-0.0803285	0.00348528	-0.0339771	0.010284	-0.00263423	0.156177	-0.142579	-0.0449285	0.0773392	-0.18619	-0.0559838
Null 52	0.187769	-0.0496246	0.161958	-0.0129579	0.2294	0.0741494	-0.079353	0.0730098	0.0173929	-0.152065	0.093012	-0.118807	0.0121817	0.244542	-0.0830485	0.164768	0.280639	0.141367	-0.135135	0.0663146	-0.0797176	0.172271	-0.149483	0.0594301	0.0667297	0.156107	-0.181136	-0.124686	0.0387159	-0.0328581	0.146742	0.0490513	-0.212666	-0.0231152	0.250675	-0.104151	0.119696	-0.0857019	0.119091	0.203974	0.0568423	0.144566
Null 53	-0.203535	-0.0259651	-0.0102568	0.0103278	0.175071	0.0164519	-0.0673937	-0.13125	-0.192689	0.169369	-0.101078	-0.0500462	-0.0917257	0.131425	-0.0312891	-0.134725	0.07956	0.305006	-0.20493	-0.241427	0.0210315	-0.0606254	0.100397	-0.00735214	0.0154019	-0.203085	0.00384868	-0.037412	-0.0611062	0.0954658	0.112301	-0.059966	-0.114746	0.283159	0.0349167	-0.186663	0.151858	0.145577	0.218607	0.185307	-0.064846	-0.0890065
Null 54	-0.0684272	0.172847	-0.0821811	-0.119331	0.126885	0.0391842	-0.100954	0.298981	-0.0488286	0.122883	-0.078699	-0.107647	0.0932327	0.166234	-0.00718466	-0.233841	-0.0120261	0.247153	-0.0739663	-0.0250676	-0.165121	-0.0132628	0.107456	-0.0293404	-0.188094	-0.172419	0.157482	0.056605	0.111839	0.0443523	-0.00895619	-0.0184229	0.114096	0.0325983	-0.031672	0.149008	0.0845854	-0.130748	0.0821706	-0.0963987	0.0457408	0.153153
Null 55	0.150004	-0.0361764	0.0221165	-0.123655	0.124493	-0.105981	-0.0952189	-0.132249	0.0332501	-0.175766	-0.193987	0.162421	0.0600369	0.0458017	0.126329	-0.0351316	0.203145	-0.21114	-0.162321	0.00499243	-0.181394	0.0748571	0.196803	-0.23797	0.0964792	0.278122	-0.05754	-0.206933	-0.116963	0.086675	0.121553	0.139106	-0.158337	0.142996	0.19481	0.10588	-0.139035	-0.0473577	0.131675	-0.0867547	-0.175346	-0.155606
Null 56	-0.00980848	-0.16481	0.0587311	-0.181596	0.00956881	0.301494	-0.106454	-0.0447159	0.146947	-0.228801	0.0941784	0.126052	-0.0958851	0.0100973	0.0156727	-0.0682799	0.0107613	0.262048	-0.110383	-0.124131	0.0180087	-0.143929	-0.0243877	0.0346392	-0.164701	0.196889	-0.0451968	0.14281	0.0724158	-0.133652	0.106414	0.189495	-0.0924618	-0.0524271	-0.13856	0.160534	0.0234923	-0.0650383	-0.075873	-0.148964	-0.084115	0.0955647
Null 57	0.0625213	0.235143	0.0194213	0.268528	0.13019	0.146099	-0.184222	-0.00699583	-0.185939	-0.164018	-0.0452799	-0.17081	-0.0110984	0.0418246	0.101908	-0.0579718	-0.00613417	-0.125176	-0.085735	0.226868	-0.209003	0.198632	0.000743345	0.178757	-0.0810519	-0.125854	-0.12861	-0.014587	0.196753	-0.0738492	0.136334	-0.0619017	-0.0769937	-0.0157508	0.150768	0.141201	0.193591	-0.169388	-0.194959	0.0770209	0.0671185	-0.0794552
Null 58	0.28909	0.329365	0.0778006	-0.172497	-0.0437923	-0.0516584	0.187448	-0.161767	-0.168576	-0.0499642	0.0469853	0.191046	-0.172536	-0.181611	-0.069834	0.126834	-0.107937	-0.0881579	0.0624999	0.12506	-0.246116	-0.0836292	0.137164	-0.131191	0.0229516	-0.107674	0.0732793	-0.0077539	-0.160094	-0.0773392	0.101843	0.0580655	-0.0186743	-0.131794	0.00651436	-0.10016	-0.0541327	-0.151302	0.0436289	0.042996	0.157822	-0.0400828
Null 59	0.047073	-0.190515	0.0977707	-0.106964	-0.00292941	0.114354	-0.102228	-0.0859563	-0.0656032	-0.153936	-0.189868	0.078741	-0.0479987	-0.126506	-0.152993	0.0724412	0.0858027	-0.0341531	0.0791166	-0.0182895	-0.0458246	0.142739	0.0475545	-0.109358	-0.0908232	-0.259471	0.0936981	0.0300294	0.00674918	0.236594	-0.150151	-0.139483	-0.150605	0.0132703	0.000678864	0.0109811	-0.0590221	0.167729	0.0540608	0.233893	0.0303052	-0.0287773
Null 60	0.206926	-0.102255	0.127278	0.319082	-0.178792	-0.0078408	-0.013568	0.116453	-0.208867	0.0714763	0.11491	0.0831859	0.000400374	-0.241673	-0.126756	-0.111297	0.0604101	-0.0894478	-0.138418	-0.118138	-0.181608	-0.196463	-0.20363	-0.145189	0.221743	-0.00110646	0.246144	-0.0101469	-0.175207	-0.0998045	-0.0881242	-0.259365	-0.189004	-0.0344069	-0.268226	0.204844	-0.0182033	-0.0544079	-0.0517357	0.071922	-0.0337772	-0.0921064
Null 61	-0.223442	-0.247278	0.0898628	-0.101038	-0.0764867	0.246004	0.00391135	0.0873289	0.11187	0.0536894	0.0888729	-0.180673	0.098471	-0.161282	-0.0435685	-0.243855	-0.0979106	0.0298972	-0.206625	0.0396356	-0.193127	-0.104581	0.173129	-0.191518	0.0626845	-0.0135422	0.0978565	0.132843	-0.0886841	-0.0281651	0.0546908	-0.00471938	-0.0222571	0.15037	0.2662	-0.164523	-0.137874	-0.238246	-0.166295	0.124483	0.084664	-0.0586892
Null 62	-0.0904822	-0.149552	0.0354193	0.140072	-0.197395	-0.254734	-0.133478	0.00547314	-0.00326801	0.14161	0.0963037	-0.111255	-0.143183	-0.041407	-0.0776316	0.0417999	0.238417	-0.256263	-0.0696409	-0.224523	0.0998237	-0.146835	0.0466256	-0.205354	-0.0403896	0.0409955	0.0143838	0.00442778	0.164518	-0.264782	-0.180779	0.314011	-0.0336424	0.0712682	-0.0236606	0.152643	0.14897	-0.117938	-0.192613	-0.059772	-0.330986	-0.187936
Null 63	0.180445	0.238397	0.143118	0.260096	-0.226326	-0.229688	-0.2001	0.279832	-0.252427	0.26687	0.0830672	0.0174228	0.197733	0.0826982	-0.012382	-0.160341	-0.0997034	-0.131138	-0.244479	0.0602092	-0.279528	-0.110023	-0.0107517	-0.099096	0.0841615	-0.202074	0.0382217	-0.0776488	-0.241116	0.152327	0.134406	0.141283	-0.0347771	-0.146608	-0.0241381	-0.146458	0.206919	-0.257362	0.161912	-0.0126746	-0.226376	0.10076
Null 64	-0.0491367	0.199017	-0.00608068	-0.141394	-0.0420721	-0.0362676	0.151467	-0.11752	0.273622	0.204584	-0.104591	-0.0529228	-0.00943137	-0.0893276	0.15519	0.112978	0.107862	0.104563	-0.179787	-0.190507	0.0860509	-0.0464246	-0.227921	-0.108198	0.127329	-0.0250924	-0.0407019	-0.182982	0.249691	-0.246736	0.165435	0.110487	0.158518	-0.0550861	0.114996	-0.0735404	0.0897106	-0.10571	0.22302	0.132081	-0.163993	-0.0311393
Null 65	-0.068572	0.068055	-0.0128731	-0.109499	0.127486	0.0166133	-0.0768166	-0.00679957	-0.101582	-0.180352	-0.0047431	-0.109931	0.0459663	-0.0538132	0.105373	-0.127193	0.00334874	0.0991691	0.0110544	-0.0344425	-0.19044	-0.0948671	0.153069	-0.0855682	-0.134338	0.0976798	-0.182889	-0.0645706	-0.0934792	0.0476249	0.0365483	0.285395	0.117129	0.235278	0.0516945	-0.0934661	0.152915	-0.132131	0.117076	0.00207541	-0.196723	0.13078
Null 66	0.130133	-0.0539302	-0.181551	-0.0924705	0.102072	-0.00503066	-0.0157665	-0.20015	0.0186318	0.0748629	-0.0940956	0.0290915	0.0394933	0.27634	-0.15218	-0.183021	0.107148	0.061294	-0.052448	-0.122052	0.0265963	0.0754522	0.0589255	0.0783248	-0.00658122	-0.000417286	0.10169	-0.0949456	0.0764762	0.0371232	0.094377	0.234437	-0.128643	0.0825524	0.132727	0.0647885	0.0824653	-0.111559	0.313103	0.030697	0.0954639	-0.142611
Null 67	0.00903395	-0.0522681	0.0376989	0.283972	-0.12055	-0.0347	-0.0969341	-0.185527	0.125933	0.0360875	-0.0458356	-0.173721	-0.003733	-0.265812	0.235996	-0.159594	0.103968	0.0934783	0.307359	-0.0906264	-0.0136173	0.0261734	0.280256	-0.183948	0.0999982	-0.020014	0.0654918	0.0246985	-0.133416	0.13245	0.0716873	-0.0513684	0.119321	0.305935	-0.241916	0.146888	-0.00906332	0.114496	0.0952656	-0.0206413	0.023209	0.0226082
Null 68	0.0806737	-0.122942	0.0329841	0.226362	-0.0546123	-0.0399563	0.123455	-0.158939	0.0590004	-0.156924	-0.0204229	-0.206496	-0.0787017	0.0139075	-0.142387	0.178996	0.0647005	0.103035	-0.0392379	0.0502162	-0.186941	0.0994979	-0.0929288	0.000120128	0.194622	0.229362	-0.00381789	0.126637	0.0852607	-0.16565	-0.173829	0.20528	0.142238	-0.0570502	-0.00608967	-0.0779041	-0.22633	0.115096	0.185045	-0.0356359	-0.0801629	-0.165721
Null 69	0.162807	-0.119905	0.0875713	0.272136	0.0517345	-0.110649	0.0566533	-0.129587	-0.170188	0.190032	-0.134602	0.0422604	-0.159575	0.0258617	-0.0555436	-0.0861427	0.0707063	-0.0531808	0.186274	-0.0083587	0.118308	-0.141197	0.0353407	-0.105179	0.0698726	-0.104384	0.0613281	0.0638262	0.0332581	0.104213	0.142921	0.110964	0.135096	-0.109387	0.236473	0.0549441	-0.0576203	-0.0033486	0.0367071	0.193946	-0.115463	0.108267
Null 70	0.023096	-0.165755	0.137757	-0.162075	-0.188536	-0.148268	0.107719	-0.0893615	0.155441	0.0233324	-0.0259719	0.00644342	-0.0613256	-0.052208	0.175659	0.0923728	0.127651	-0.202498	-0.167133	0.207281	-0.161832	-0.130923	-0.0694662	0.0490607	0.065166	0.0395986	0.0858432	0.0239202	-0.0436157	-0.243197	-0.00667347	0.289382	0.274631	-0.0462021	-0.349345	-0.0931404	-0.12297	0.171665	-0.243145	-0.0104789	0.154069	0.020871
Null 71	0.00764302	-0.0270543	-0.0455124	-0.0514841	-0.14157	0.17933	-0.0443395	0.0100011	-0.137017	0.00599704	-0.153338	-0.193033	-0.0402663	0.175757	-0.175094	0.00352862	-0.160036	0.017292	0.0456999	-0.14411	0.0549206	0.225989	-0.152379	-0.23691	-0.18601	-0.0443949	0.143188	-0.198651	0.0793287	0.151417	-0.207256	-0.0747738	-0.0250991	0.125366	0.154855	-0.219745	0.0107559	-0.0886371	-0.153858	0.166572	-0.270899	-0.136159
Null 72	0.0661328	-0.135856	-0.14945	0.0760309	-0.23998	0.170367	0.0198873	0.137847	-0.167619	-0.192274	-0.148702	0.175978	-0.177296	0.0240429	0.142606	-0.0963213	0.0537731	0.0265424	0.072594	0.0043414	0.220126	0.0914094	-0.118094	-0.188915	0.0156826	0.125075	0.0570161	0.0484804	0.0289406	0.220925	-0.185885	0.310042	-0.150532	-0.0870193	0.152172	0.183227	0.00114999	0.0634561	-0.0749693	0.117337	-0.0108103	-0.0746713
Null 73	-0.0214646	-0.111979	-0.0257681	-0.0905264	0.0909665	0.0428133	0.09756	0.110812	0.0739992	-0.00105507	-0.101619	-0.022552	0.0186099	0.0549966	0.104167	0.114951	-0.06504	-0.0526244	0.237064	0.212809	7.8134e-05	0.0149991	-0.0822774	0.101056	0.0842601	0.117552	0.230677	-0.0203971	-0.130696	0.0135312	-0.102196	0.215752	0.0507494	0.119963	0.135556	-0.00158088	0.164816	-0.174183	-0.258035	-0.0695356	0.0612066	-0.141731
Null 74	-0.243835	-0.177146	-0.10404	-0.115714	-0.0363418	-0.0540983	-0.147838	-0.0488501	-0.0172568	0.0800125	-0.119016	-0.0772211	-0.0648607	0.0729413	0.0924928	-0.0329546	-0.135663	0.022614	-0.179147	0.106777	0.0146253	0.0402548	0.284062	0.0120889	-0.230281	0.0291213	-0.0830852	-0.122593	-0.0448377	-0.121375	0.143708	0.0763448	-0.0697018	-0.151104	-0.253642	-0.0714658	-0.167719	0.287	0.158507	0.096518	-0.241164	0.00467284
Null 75	0.0262588	-0.0354668	0.107656	0.0624201	-0.114003	0.129771	-0.162209	0.0190973	0.110281	0.0631306	-0.20539	0.230687	-0.0681352	-0.123328	0.0596453	0.126355	0.0336913	-0.126307	-0.044077	0.159736	0.184047	-0.0483557	-0.0131466	-0.113419	0.00840575	-0.0128759	-0.0318612	-0.0115208	0.0157037	-0.00160451	0.0660729	0.18797	0.0368589	-0.0231922	-0.0465896	0.0855469	-0.0183106	0.0106838	0.177787	0.176749	0.00579528	-0.229034
Null 76	-0.135466	-0.123111	0.0461126	-0.16777	-0.0597125	0.150804	0.0577878	0.0633138	-0.141113	-0.196728	-0.064523	-0.218503	-0.0353235	-0.0630826	-0.123917	-0.0906215	0.0879222	0.140329	0.145051	0.073942	-0.174592	-0.102187	0.0497637	-0.0819521	0.228077	0.113641	0.0865106	-0.110693	-0.0149667	0.220502	-0.0673429	-0.0665448	0.0521818	0.114685	-0.019343	-0.0377021	-0.00466309	-0.117602	0.254314	0.192072	-0.0875422	-0.013547
Null 77	-0.0917574	-0.109212	0.0752848	-0.107361	0.218774	-0.0660757	-0.1769	-0.0211288	-0.0940393	0.0967496	-0.0866522	0.0729565	-0.0893923	-0.0275074	0.0621928	-0.0617121	-0.165115	-0.273977	0.00269606	-0.144177	-0.136604	-0.0223077	-0.153101	0.216137	-0.130802	0.223559	-0.0104693	0.140931	-0.00414601	0.206661	-0.103948	-0.0278826	0.0927985	-0.240692	0.0652488	-0.011404	-0.107179	0.0483288	-0.252188	-0.0880506	-0.206257	-0.146034
Null 78	-0.239359	-0.154905	-0.180722	-0.0259177	0.1114	0.089466	-0.0506053	0.0901189	0.0556101	-0.0600531	-0.103995	0.0532337	-0.120414	0.0331391	0.0765174	0.168046	0.00937801	0.123922	0.0944828	0.162007	-0.146571	0.0242955	-0.0429406	-0.0950204	-0.0521621	0.165851	0.148531	0.0457494	-0.00556926	-0.18396	0.168746	0.112805	-0.146472	-0.167179	-0.233177	0.11697	-0.0112955	0.0134955	0.152381	-0.0809114	0.0284338	0.0202886
Null 79	0.102221	-0.104571	0.271052	0.17777	0.00532552	0.0939228	-0.142534	0.0312119	-0.0589378	0.0116687	0.212872	-0.0770893	-0.0981319	0.137545	0.0499317	-0.0206517	0.112107	0.0238693	-0.0831627	-0.189095	0.116846	0.0185245	-0.117438	-0.0406187	-0.195798	-0.117735	0.249248	0.239372	-0.0769911	-0.208217	-0.21983	-0.203183	-0.0341261	-0.0245196	0.189896	-0.0502844	0.0935473	0.221287	-0.166528	-0.130318	0.097227	0.0474853
Null 80	0.031834	-0.189033	-0.00785176	0.239794	-0.182624	0.157626	-0.0372385	-0.14768	0.104521	0.225888	0.0164098	-0.28332	0.0344861	-0.254545	-0.060297	0.0530227	-0.193374	0.180866	0.171645	0.216206	-0.130682	-0.0871009	0.0776955	0.234286	-0.0182723	0.157739	-0.0548153	0.0784462	0.136452	-0.080711	0.0131465	0.187681	0.167546	0.153221	0.12069	-0.00754417	-0.13878	0.126266	0.0486685	-0.159235	0.203225	-0.00559478
Null 81	0.0763067	0.207572	0.0784007	0.0111031	-0.163158	-0.176422	0.101205	-0.0500227	0.111922	-0.139899	-0.060158	-0.00508881	-0.0622648	-0.189248	-0.0183243	-0.121225	-0.0124292	-0.073466	-0.0677764	-0.196698	-0.073404	0.0709729	-0.041097	0.00444042	0.0141425	-0.217149	0.0662857	0.156355	0.0327031	0.343486	0.11297	-0.060327	-0.0967928	0.16205	-0.00775327	0.195733	-0.0208192	0.238877	-0.0484954	0.0250429	-0.0814717	-0.0290889
Null 82	-0.0552587	0.0637049	-0.0046161	0.156359	-0.163714	-0.151729	-0.143225	-0.100358	-0.136069	0.0311279	-0.0453638	0.129077	-0.125993	-0.227986	-0.0979008	-0.205613	-0.0461743	0.00911023	0.307627	-0.0840014	-0.0196612	-0.191032	0.0313374	-0.184613	-0.0826894	0.304555	-0.109098	-0.0367067	-0.234511	-0.0502909	0.260747	-0.0357724	-0.0680076	-0.0618121	-0.0261937	-0.0369145	0.0232015	0.0106531	-0.0647154	-0.0784019	-0.0709606	0.0284338
Null 83	0.131957	0.24927	-0.250568	0.0383741	0.00696419	-0.121941	0.0180808	0.238163	-0.0983689	-0.0568126	0.135419	-0.108861	0.200618	-0.101189	-0.0129248	0.0871712	-0.134615	-0.052791	-0.103257	-0.0709316	0.393243	-0.116683	0.152622	-0.174034	-0.149894	-0.0773891	-0.0672921	-0.0122889	-0.15195	-0.0883135	-0.242661	0.195668	-0.180613	0.226748	0.191937	-0.0687014	0.266051	-0.183197	-0.0250525	-0.239289	0.0042005	-0.0492117
Null 84	0.0471818	-0.0886267	-0.205077	0.276847	-0.175246	0.0550441	-0.0500439	0.224689	-0.0649575	0.102468	-0.130828	0.0224181	-0.0734831	0.0805023	0.015064	-0.00457811	0.100868	-0.181539	0.0374747	-0.0189898	0.128146	-0.0163659	-0.185411	-0.287832	-0.189528	0.0841582	0.0760814	-0.0492174	0.116449	0.204649	-0.188656	-0.00937413	-0.122653	-0.0199636	0.0196819	-0.00175905	-0.19644	0.111059	0.0145901	0.0529101	-0.0434779	0.203488
Null 85	-0.139439	0.0154796	-0.0978335	-0.152511	-0.0529191	-0.149278	-0.126925	0.161209	-0.263765	-0.110183	0.0568549	0.101447	-0.168669	-0.114651	-0.102448	0.0379195	0.128736	0.0646324	0.116836	0.0226816	0.309342	0.00149535	0.0113347	0.177226	0.0283695	-0.0103125	0.0369703	0.0589441	0.104496	-0.110107	0.240304	0.0106161	0.00342104	0.106587	-0.285995	-0.00458715	0.132385	0.0464162	0.0742171	0.0738371	0.0400796	0.240743
Null 86	0.072412	0.202779	0.0453283	-0.250317	-0.0887176	-0.158357	0.0132989	-0.0165526	0.228911	0.0396893	-0.225607	0.096121	-0.0408442	-0.210542	0.0626289	0.121888	-0.0315146	-0.0933732	-0.122687	0.174994	0.236409	0.187357	0.159723	0.0579575	-0.204809	0.0185658	-0.0174128	-0.0419096	0.0279004	-0.0429506	-0.13466	0.0867503	0.21906	-0.124177	0.220936	0.160987	0.206387	-0.0386976	0.0575204	-0.0160653	-0.16621	-0.159468
Null 87	0.0149191	-0.0972401	0.0382753	-0.0931419	0.244496	0.132098	-0.0417273	0.135326	0.212406	-0.0517852	0.133037	0.143834	0.0953181	-0.27912	0.142147	0.0326539	0.17631	0.0941348	0.14657	0.145658	0.0379738	-0.123553	0.316681	-0.17619	-0.0892408	0.122166	-0.0513154	-0.0537605	-0.16182	0.234823	-0.024463	-0.099831	0.0912322	0.0928747	0.160951	0.161676	-0.101271	-0.0325376	-0.0934207	-0.15177	0.113036	0.252326
Null 88	-0.0771005	-0.0697419	-0.095225	0.171252	-0.192362	-0.0810997	0.196745	-0.136861	0.0327196	0.0377745	0.0731369	-0.0970557	0.120605	0.092739	0.0233115	-0.111345	-0.0576518	-0.0717776	0.077426	0.0121367	0.00785872	-0.0841262	0.251713	0.129865	0.0874451	0.0356524	-0.233725	-0.133063	0.0982647	-0.148254	-0.156447	-0.0767119	0.0743773	-0.186191	0.188549	0.0380952	0.136416	-0.0788815	0.181146	0.224776	0.0179285	-0.31466
Null 89	0.0698831	-0.209241	-0.121012	-0.131052	0.130191	-0.0963708	-0.0455927	-0.0218447	-0.0945979	0.0750592	-0.119686	-0.087447	-0.0566196	0.125611	0.00908374	-0.0240056	-0.0429658	0.184114	0.12338	0.134703	0.177417	0.023301	0.143286	0.27265	-0.113493	-0.0274458	0.0319737	0.188637	-0.129432	0.0268307	0.000973311	0.097359	-0.0997853	0.0526453	0.081352	-0.0229938	0.0466084	0.126294	0.213986	-0.102661	-0.139985	0.190599
Null 90	-0.238156	-0.10852	0.1445	-0.0680121	0.216522	0.0774148	-0.0527351	-0.127572	0.1323	0.0480952	-0.133774	0.0394367	-0.049616	-0.150997	-0.0354162	-0.0588047	0.0953073	0.207792	0.0721448	0.191184	-0.0738611	0.0578423	-0.108253	0.0400844	-0.0350081	0.157842	0.103933	0.0452838	-0.210525	-0.190701	-0.159822	-0.0863085	0.196794	-0.158162	-0.066909	0.083501	0.198619	-0.213717	-0.0687607	-0.0514271	0.128867	-0.021811
Null 91	-0.137947	-0.0294782	0.209367	-0.135847	-0.174667	0.107711	0.160258	-0.234045	-0.196123	-0.0747512	-0.0189668	-0.0568069	-0.112688	-0.183964	0.130128	0.0137935	-0.0403926	0.2606	0.261507	0.00192858	-0.250798	0.224107	-0.289244	-0.0718372	0.0611104	0.202949	-0.163921	0.178425	-0.146132	0.0361773	0.0239451	-0.149809	-0.0778926	-0.105905	-0.0256672	0.0321042	0.151064	-0.109748	-0.0866803	0.272569	-0.0506371	0.272983
Null 92	-0.16189	-0.168285	-0.0774595	-0.115715	-0.135408	-0.193182	-0.160914	-0.240344	-0.175213	0.111942	-0.105387	-0.119109	-0.11168	-0.252258	-0.165577	-0.00509921	0.0249086	-0.176932	-0.028512	0.307935	-0.0859088	0.0666351	0.043696	0.0027477	-0.169533	-0.0800156	0.0593838	0.0881381	0.065945	-0.118652	0.0457148	-0.0676268	-0.0827919	-0.28217	-0.122861	-0.132942	-0.0773847	-0.0472812	-0.157828	0.0338716	-0.193562	0.143944
Null 93	-0.264322	-0.171843	-0.114869	-0.246976	-0.148102	-0.0352278	-0.105223	-0.225916	0.169853	-0.247636	-0.0127678	-0.0312511	0.0158461	-0.0173456	0.0506561	0.225389	-0.0494282	-0.112169	0.16353	0.159801	-0.00967648	0.0479991	-0.095942	-0.202982	-0.177925	-0.0553599	-0.009826	-0.155847	-0.0380957	0.239284	-0.0130326	-0.0112554	0.0936759	-0.0459537	0.134441	-0.0744897	-0.0873336	0.144508	-0.0496441	0.267823	-0.124487	0.00996572
Null 94	-0.217164	-0.154147	-0.104244	-0.161824	0.142457	0.0159698	0.225762	-0.254362	0.04988	0.320795	0.13987	0.0993757	-0.0602857	0.162167	0.0251663	0.130769	-0.162523	-0.0750055	0.167643	0.0356418	-0.191578	0.0452841	-0.0338386	-0.0880797	0.163557	-0.0866158	-0.111655	0.0660088	0.121591	-0.103516	-0.106217	0.00843381	0.100619	0.207607	0.0407048	0.0968384	0.0111875	-0.11979	-0.0854396	0.0968427	-0.0136837	-0.0225509
Null 95	0.0512592	0.18423	0.0580474	-0.142163	0.145924	0.123855	0.0328958	-0.212146	0.0710767	0.0446289	0.0791507	0.244394	-0.142152	0.148198	0.0340696	-0.0336073	-0.0850099	0.0566809	-0.13634	0.209555	-0.0518454	0.03463	0.123888	-0.0543449	0.0130202	0.0971576	-0.0874352	0.194574	0.239805	-0.171687	0.0243821	0.219862	0.1289	0.201859	0.0530588	0.217777	0.138748	-0.0676141	-0.267143	0.0440853	-0.124141	-0.099055
Null 96	0.0921724	0.0107965	-0.0904214	-0.100092	-0.0725971	0.142411	-0.0378774	0.0505965	-0.121492	-0.218572	-0.0872144	-0.0161171	0.0189164	-0.223753	0.0114645	-0.0270351	-0.179896	-0.163277	0.197675	-0.00430142	0.101053	-0.146366	0.0385689	0.0389831	0.0101045	0.11555	0.0317491	0.215153	0.0526403	-0.0658982	-0.212932	-0.162646	-0.177896	0.274064	-0.0780841	-0.107604	-0.195295	0.0270122	-0.0303186	-0.214899	0.0249792	0.136491
Null 97	0.066423	0.132514	0.0461656	-0.145075	0.0287165	0.0434148	-0.020514	0.212362	0.120208	-0.0333048	-0.0661301	0.106013	-0.0811302	-0.180224	0.0193641	0.0178258	-0.144766	0.0498103	0.060812	0.0757111	0.0243506	0.0694488	-0.17536	-0.0527669	-0.253558	-0.0322093	0.0573462	0.0416849	-0.0133951	0.155982	-0.132091	0.031601	-0.0640616	-0.0438884	-0.194427	-0.0312163	-0.194783	0.119833	0.150465	-0.214958	0.107575	0.145023
Null 98	0.021985	0.223071	-0.210806	0.0221893	-0.143482	-0.117952	-0.14419	-0.0241852	0.016459	-0.0739362	0.226057	-0.218406	0.190777	0.0921946	0.0170663	-0.215728	-0.0153024	0.105072	-0.170897	0.145801	-0.12738	-0.0523054	-0.0376383	-0.110482	-0.0684078	-0.120611	0.293698	0.0920745	-0.171599	-0.111789	0.19621	-0.0232199	0.0192313	0.197692	0.0382795	0.0250184	0.0286721	0.05817	0.0373632	0.00324583	0.214527	0.0290888
Null 99	0.0645388	0.0941754	0.137784	-0.0493895	-0.166094	-0.20353	0.131211	0.0460197	0.00707867	-0.0490755	-0.0364612	0.179217	-0.0782888	-0.197255	-0.0806463	0.105971	0.175558	-0.153861	-0.161776	-0.0203745	0.0593809	0.0236594	-0.14202	-0.118374	-0.0345759	0.139757	-0.00348265	0.239729	0.107178	-0.104373	0.152895	0.0069304	-0.122375	0.148409	-0.0548962	-0.091766	0.223786	0.0922185	-0.0948628	-0.0638945	-0.111164	0.214258
Null 100	-0.223542	0.165541	0.0776252	0.0607693	0.189378	-0.201376	-0.222914	0.0730064	-0.0575445	-0.132046	-0.135554	0.199266	0.0911029	-0.219131	-0.0150729	0.039853	-0.103774	0.110692	-0.0728367	0.163958	-0.133561	-0.130599	-0.0580015	-0.0527648	-0.209326	0.0739756	0.1102	-0.0561825	0.240915	-0.258072	-0.118546	-0.118415	-0.168714	0.0566543	-0.1642	-0.068167	0.0106184	-0.146118	0.062652	0.140946	-0.0991399	-0.139032
Null 101	-0.128079	-0.19549	0.106861	-0.121696	-0.161636	0.0287141	-0.0942245	-0.191992	0.111599	-0.0640842	0.0675124	-0.176054	0.109975	-0.184169	0.0383354	-0.0128578	-0.0409068	0.192228	-0.0496215	0.165393	-0.222357	-0.172922	0.0977132	-0.189317	0.0357606	-0.177111	-0.0830709	-0.0370866	-0.108282	0.044674	-0.0492173	-0.140282	0.0151648	-0.0334146	-0.128682	0.0606388	-0.112746	0.0203298	-0.110123	0.177018	-0.205066	-0.12669
Null 102	0.19266	-0.127744	-0.0327198	0.0736885	-0.143831	-0.024164	-0.0281097	0.195665	-0.0203709	-0.0743897	-0.083432	0.0853112	0.207118	-0.189455	0.229008	0.1698	0.125735	-0.0895035	0.144047	-0.0285178	0.0864773	0.211194	0.104712	0.0326526	-0.205688	-0.0897793	-0.0618978	0.00353667	-0.0972825	-0.106077	0.0709467	-0.25571	-0.171577	-0.0143467	0.282088	0.0277988	-0.370454	-0.239269	0.137765	0.0194488	-0.108035	0.175672
Null 103	-0.097566	-0.0579953	0.242807	0.131646	-0.00121335	0.235225	0.0448553	-0.187623	-0.111918	0.0511798	-0.0106809	-0.122387	-0.0374496	-0.0811976	-0.156546	0.0198264	-0.0640799	-0.00847419	0.0804527	0.0800613	0.0653536	-0.0340309	0.0832076	0.057041	-0.14387	0.134485	0.112137	-0.0576364	-0.174744	0.220102	-0.0138115	0.0815354	-0.115389	0.242171	0.0868545	0.0474728	0.229697	-0.0275439	0.132805	0.176662	-0.0464981	-0.211934
Null 104	0.139953	0.0789943	-0.211292	0.108125	-0.0649893	0.161032	-0.0536113	-0.106828	-0.126191	0.145255	-0.0274146	0.0346116	0.20355	-0.00142464	0.0408248	-0.166723	0.141253	-0.235501	-0.27791	-0.229122	0.184393	-0.073938	-0.105706	-0.172075	0.0827667	0.10818	-0.172768	0.0420672	-0.0330133	-0.0279335	-0.0262018	-0.00655913	-0.187455	-0.121848	0.00969506	-0.0664804	-0.180365	0.0784641	0.0453626	0.13342	0.096226	0.0112669
Null 105	-0.0896494	-0.22091	-0.200407	0.000935237	-0.0781848	-0.173854	0.187524	-0.0827335	0.189019	-0.159867	-0.0736025	-0.108446	0.077342	-0.24102	-0.0431454	0.0199089	-0.128359	-0.181939	0.00276377	-0.0207222	-0.189314	0.0377222	0.0218883	0.0809232	-0.277168	-0.0372482	0.0193517	-0.245799	-0.0303288	-0.306076	-0.0346447	0.114213	-0.220092	-0.0794781	-0.191755	-0.097951	0.218756	0.0978739	-0.215119	-0.238382	0.205611	-0.236253
Null 106	-0.138351	-0.106087	-0.238341	-0.00268363	0.124567	0.279383	0.0430106	-0.166388	0.249838	-0.0657078	0.0914889	-0.0285904	-0.097333	0.197292	-0.123157	-0.147665	-0.0388896	0.1813	-0.133452	0.211777	-0.112661	0.051662	-0.174538	-0.228446	-0.0436552	0.01316	0.130304	-0.229653	0.0603537	0.0617479	0.123067	-0.128795	-0.173276	0.105608	0.254619	-0.230639	0.0246837	-0.182044	-0.0726561	-0.108907	-0.155762	-0.190992
Null 107	0.0394816	-0.234435	-0.0264893	0.200948	0.0298104	-0.144958	-0.231378	-0.00414962	-0.067022	-0.222451	0.0180384	-0.223231	-0.0791093	0.24385	0.100411	-0.199933	-0.0290247	0.179079	0.170796	0.0385786	0.154632	0.0824924	0.0397597	-0.0944853	0.0540343	0.0960356	-0.178926	0.12071	-0.0745066	-0.0420744	-0.0874982	0.125319	-0.0594285	-0.227393	-0.0691556	-0.0493105	0.0992607	-0.0355232	0.0112221	0.174679	-0.0983052	-0.0320267
Null 108	0.0920787	0.0937507	-0.0592447	0.180647	0.118773	-0.177228	-0.102426	-0.178988	0.0990455	-0.0537523	-0.0311711	-0.0388503	-0.0187514	-0.181179	-0.00415341	0.155351	-0.157109	0.0260688	0.152372	-0.0531445	0.234583	0.0423516	0.0150375	0.070795	-0.121772	-0.213191	0.248358	-0.140581	-0.179629	-0.0348927	0.0360652	0.121273	0.0817127	-0.157115	0.0999008	-0.00201502	-0.298162	0.00600819	-0.196293	0.0682092	0.125785	-0.120489
Null 109	0.0781895	-0.00324816	0.126068	-0.0358852	-0.170935	0.17059	-0.0109428	-0.0283648	0.14984	-0.15173	-0.145413	-0.0907873	-0.132999	0.0202837	-0.121679	0.0784356	-0.0325901	-0.00929921	0.076559	0.0201912	0.243032	0.0112717	-0.0157645	0.00601537	-0.237871	-0.0756081	0.169525	-0.0435586	0.140106	-0.0789894	-0.00430495	-0.106366	0.212963	0.0700629	-0.239064	0.0314872	0.013503	0.172179	0.222682	0.167194	-0.0751485	-0.0661292
Null 110	0.0933624	-0.00423841	0.0646348	-0.0359277	-0.00414383	0.0965651	-0.141259	0.0614228	0.0115795	-0.125512	-0.0986857	-0.177597	-0.0788057	0.285463	-0.125115	0.00743213	0.031376	-0.0539054	-0.0927058	-0.0482087	0.127382	0.110307	-0.0791332	0.0442217	-0.16209	0.128519	0.0648462	0.00925673	-0.0202739	0.119463	-0.140086	0.225961	-0.0352867	-0.060243	0.114938	0.227094	-0.0749847	-0.145331	-0.078606	0.103932	0.14113	0.188648
Null 111	0.0580061	-0.164561	0.0763148	0.0636871	0.0721502	0.155352	-0.0871365	-0.0635786	0.153155	-0.219957	-0.105948	0.0992266	-0.00224575	0.0211202	0.00163012	-0.135481	0.0614234	-0.050124	0.184	0.132036	0.101347	-0.0583863	0.0196438	0.237676	0.0300937	-0.0356693	0.137067	-0.210799	0.0474805	-0.0188377	0.0981725	-0.224055	-0.112702	-0.0470061	0.00811374	-0.151752	-0.0619382	-0.0198079	0.24163	0.100535	-0.135598	-0.209076
Null 112	-0.00597233	0.143083	0.15384	-0.143499	0.0124461	0.231347	-0.0446625	-0.111089	-0.105415	-0.233363	-0.181168	-0.304718	-0.0495283	0.205797	0.168843	0.0842665	0.224103	-0.193576	-0.235567	0.114605	0.250359	0.209087	-0.0456994	0.0330847	-0.0684266	-0.00164194	-0.0812694	0.274048	-0.0858113	-0.218586	0.0790224	0.100109	0.0569112	0.0260571	-0.0723079	-0.00627846	-0.0986018	0.210226	-0.155805	0.211099	0.0753648	-0.0362048
Null 113	0.0459279	-0.00708848	0.264497	0.231194	-0.211032	-0.117174	-0.00259097	0.138438	0.302662	-0.143971	0.0139873	-0.0771338	-0.169992	-0.130407	-0.0419223	-0.131056	-0.131601	0.289018	0.101163	0.118305	0.265097	-0.0888652	0.109131	0.157148	0.195438	-0.0449179	0.0451804	0.127004	-0.0267097	0.156333	0.00429791	0.0842233	-0.0571478	-0.193381	0.110035	0.170897	-0.243981	0.196849	-0.100024	0.000291097	0.052184	-0.0173398
Null 114	-0.0862332	0.125828	0.0600033	0.10751	0.259761	0.241173	0.10543	-0.029498	0.327663	-0.14273	0.0852007	0.126246	0.0281155	0.13244	-0.0911946	-0.179169	-0.0869854	0.125282	0.0770481	-0.241456	-0.156001	-0.0488817	-0.175099	-0.333611	0.115579	-0.0448824	-0.110236	-0.0992282	0.0554912	0.101614	-0.0413729	0.0602153	-0.0816033	-0.0845284	-0.00808219	-0.122942	0.0026243	0.072181	0.127413	0.0931785	-0.0978811	-0.0598554
Null 115	0.115741	0.247548	-0.135086	-0.129816	-0.245554	0.294549	-0.148037	-0.234046	-0.131814	-0.239453	0.0779732	0.00264914	0.0417624	0.16312	0.0203924	0.159491	0.091917	0.115735	-0.139831	0.261795	-0.131398	-0.027552	-0.175107	0.0945354	-0.0441825	-0.051864	-0.0662116	-0.0291131	-0.0433965	-0.0859352	0.0384499	-0.0486313	0.126284	0.0920697	0.0369262	0.108421	0.16542	0.0639855	-0.00649928	-0.132753	-0.120698	0.0471407
Null 116	0.0018511	-0.246342	-0.00248225	-0.135991	-0.147801	0.220918	0.149747	-0.0318668	-0.19524	-0.135007	-0.0803905	-0.17511	-0.102474	0.0833773	-0.139831	0.188232	0.118153	-0.000486961	0.187598	-0.0849963	-0.0808135	-0.0793354	-0.112299	-0.235562	0.0696116	0.0670822	-0.0275128	0.0220279	-0.225191	-0.171933	0.13904	-0.177733	-0.0529795	0.0495995	0.0568902	0.0397942	0.0633827	0.193435	-0.0243211	0.250236	0.0445433	0.0091103
Null 117	-0.0584684	-0.118897	-0.147294	0.0760123	-0.144818	0.259375	0.122918	-0.140405	0.0720693	0.194687	0.0665598	0.0351105	0.180918	-0.0486626	0.0122927	-0.216615	0.082823	0.0489348	0.146747	0.169617	0.0750056	0.0832858	-0.233726	-0.147521	-0.172886	-0.0808138	0.00016915	-0.113689	0.100643	0.0208725	0.0330582	-0.119504	-0.179561	0.165913	-0.298781	0.16514	-0.0318232	-0.0437006	0.0474917	-0.12993	0.0626584	0.0130065
Null 118	-0.0778832	-0.212454	-0.137025	0.139663	-0.0920472	-0.262471	0.0328945	-0.255836	-0.0223991	0.145729	0.0192454	-0.257856	-0.100533	0.16857	-0.0825369	-0.174547	0.0232339	0.143026	-0.144611	0.094626	-0.0875408	0.0392754	-0.193133	-0.0253734	0.243534	0.144195	0.0329977	-0.084563	0.0777651	0.111593	-0.0273572	0.103887	0.160021	0.0245425	-0.27989	0.00984375	0.134468	0.136018	0.204451	0.327977	0.0272146	-0.0952586
Null 119	-0.0633289	0.212888	0.0283028	-0.202952	-0.13941	0.0346437	-0.122107	-0.13532	-0.0374633	-0.106095	-0.158851	0.117486	0.00900901	-0.0636337	-0.0716356	-0.105026	-0.0253413	-0.0872837	0.117537	0.305684	-0.0180658	0.125329	-0.0746328	-0.0294476	-0.250348	-0.102569	0.0119918	0.160467	0.0661258	0.125964	-0.0320914	-0.244545	-0.154693	0.117864	0.0964003	-0.0508551	0.0701536	0.0439292	0.094876	0.042731	0.126958	-0.0991827
Null 120	0.277754	0.233624	-0.271262	-0.100943	-0.19561	-0.213548	-0.00633817	-0.211733	0.111435	-0.101814	-0.0736356	-0.00951281	0.0447983	-0.138328	-0.0785646	-0.144087	-0.0284375	-0.0192618	-0.158677	0.0740687	-0.147086	0.131389	-0.168393	-0.268536	0.127084	0.0914213	-0.0958463	-0.208083	-0.202221	0.0156624	-0.0875644	-0.199302	-0.089648	-0.0240138	-0.177418	0.0147353	-0.14145	0.0584147	0.0356756	-0.202256	0.118882	-0.0770875
Null 121	-0.0435947	-0.0820805	-0.153701	-0.13303	0.196691	0.0626381	-0.00727149	-0.0526644	-0.0838191	-9.68891e-05	-0.104254	0.080252	-0.158514	-0.210404	0.148289	0.0383098	0.20956	-0.0267408	-0.200318	-0.120628	0.282082	-0.212572	0.0151065	-0.0172517	-0.169018	-0.115353	-0.0365244	-0.191565	-0.108539	-0.23151	0.0897416	-0.0749326	-0.124198	-0.136562	0.384666	0.139454	-0.0992293	0.207704	-0.0564676	-0.0627135	0.102532	0.00622941
Null 122	0.30686	0.182237	0.0445489	0.106903	0.130348	-0.151992	-0.109754	0.0397228	0.31872	-0.225984	0.0591598	0.00376986	-0.20756	-0.105257	0.0354211	-0.108739	0.0471676	-0.13666	-0.0463627	0.211015	0.124039	0.100968	-0.174509	0.140711	-0.114242	0.15854	-0.138979	-0.128631	-0.279256	-0.117281	-0.0464611	0.133226	-0.0681196	-0.119457	0.111427	-0.0226443	-0.0317615	-0.0770323	-0.0388855	0.193098	0.0351805	-0.176468
Null 123	0.11652	0.17944	-0.106865	0.15523	-0.0890282	-0.0178386	0.111808	0.0513711	-0.0677562	-0.142618	-0.116806	0.10714	0.0358239	0.0546312	-0.0665549	-0.0862158	-0.172864	-0.0909595	-0.187798	-0.153092	0.0952639	0.11281	0.00905874	0.0527339	0.157817	0.0832748	-0.180951	0.185173	0.249126	-0.103665	-0.141965	0.160844	-0.0239339	-0.162465	0.0495212	-0.165707	0.0606302	0.188613	0.0265916	0.11434	0.127894	0.090005
Null 124	0.130259	-0.114882	0.133505	-0.0478931	0.0997983	0.185475	-0.20422	0.0233052	-0.0448187	-0.065036	-0.230758	0.0696069	-0.140148	0.0298505	0.0229809	-0.119468	-0.17465	-0.0496476	-0.254051	0.146525	-0.0538456	0.0727871	0.00192934	0.0627666	0.0764778	-0.122104	-0.0282336	-0.165535	-0.209167	-0.240193	-0.171019	0.11025	0.299775	-0.120003	-0.134164	-0.0452957	0.133279	0.0826341	-0.0268303	-0.0729248	-0.00726331	-0.0268448
Null 125	-0.100817	0.30104	-0.018448	-0.104618	-0.124833	0.120872	0.210202	-0.211996	-0.10988	0.164849	0.113442	-0.00661024	0.0149553	-0.132815	-0.0918202	0.152694	-0.022321	-0.124579	-0.0355134	-0.232449	0.166993	-0.0717981	0.214837	0.107788	0.0549913	0.0440441	0.0462803	0.0676387	-0.177023	0.000718409	-0.00832231	-0.195683	-0.105277	0.0811986	0.0243858	-0.0027875	-0.00642413	0.0994372	0.0274873	-0.00402835	-0.139592	0.0482827
Null 126	-0.094621	0.00278408	-0.258753	0.209072	-0.138652	0.0336121	-0.18029	0.0994313	0.131496	0.0873595	-0.147331	-0.0901008	-0.111169	0.00752565	-0.0472267	-0.167196	0.134301	0.236763	0.0684517	0.0341225	0.139566	-0.0458428	0.0689299	0.198344	0.133663	-0.00130656	-0.130921	0.0806068	-0.0822169	-0.00968904	-0.077667	0.0284351	-0.0705873	-0.136037	-0.172347	-0.0380723	0.275856	-0.119495	-0.106947	-0.0101312	-0.0309135	0.20609
Null 127	-0.0957295	-0.160584	-0.0111202	0.0658018	-0.188041	-0.182027	-0.0629514	0.0679563	0.231906	0.0964085	0.0639175	-0.0051928	-0.0337786	-0.131699	0.106736	-0.153629	-0.117155	0.0478858	-0.17476	0.00094086	-0.0779909	-0.0156492	0.0595467	0.0553449	-0.269398	-0.0787143	-0.211348	0.259815	0.202169	0.279151	0.0951342	-0.115558	0.132094	0.023699	0.00108819	0.236628	0.0618033	-0.153838	0.261701	-0.217308	-0.0137195	-0.152827
Null 128	-0.184471	0.108477	0.163147	-0.155137	-0.10973	0.0629034	-0.125098	0.174664	-0.193551	-0.00440795	-0.18406	0.150113	0.0440294	-0.150312	-0.173509	-0.161541	0.0933659	-0.141687	-0.163666	0.250751	0.138097	-0.0843445	0.0736947	-0.268418	0.164184	0.0744493	-0.00325338	0.0773296	0.1562	0.0905345	0.12476	0.0382415	0.0252479	-0.170174	0.020323	0.175021	0.0766074	-0.114198	-0.283629	0.0915658	-0.246058	-0.153321
Null 129	0.027426	-0.136509	-0.011244	-0.209884	-0.165646	-0.267719	-0.132035	0.0885671	0.00394903	-0.0628296	0.1422	-0.0545607	-0.0652035	-0.217633	0.0311765	0.0280902	-0.0811351	0.100741	0.0657984	-0.179074	-0.194009	0.267187	-0.10756	-0.0956768	-0.00637422	-0.0292539	0.0313081	0.26433	-0.0830513	-0.175133	-0.103535	0.108583	0.0392394	0.0960616	-0.100193	0.124402	-0.105407	-0.121926	-0.107649	-0.108009	-0.0471292	0.0491045
Null 130	-0.0786076	0.36666	-0.0317898	0.0386812	-0.217652	0.136977	-0.157628	0.0795642	-0.127478	0.220387	-0.0852231	-0.153856	0.206311	-0.06731	0.0481097	0.124702	0.0532916	0.182725	0.157459	-0.098805	-0.109022	0.0241532	-0.0439702	-0.101911	-0.0533289	-0.200959	0.0312115	0.109358	-0.0815778	-0.130959	-0.0543276	-0.273125	0.192871	0.0102962	0.222539	0.0727326	0.00900027	0.0318918	0.108208	0.0248668	-0.291888	0.160993
Null 131	-0.221951	0.154524	0.155875	0.142996	-0.124339	0.22492	0.106762	0.0942241	0.147693	-0.201975	-0.126224	-0.118131	0.227281	-0.158482	-0.0155751	0.200866	-0.0753524	0.0533235	-0.0987327	0.174461	0.0695895	-0.0273041	0.204036	0.187487	-0.178864	-0.0377717	-0.068887	-0.251951	-0.0190426	0.113383	-0.14714	0.112258	-0.219088	0.226852	0.0698866	0.029201	-0.0938111	-0.0296023	0.0598121	0.0111507	-0.0723207	0.208448
Null 132	-0.129407	-0.105386	0.0779	0.257502	0.212783	-0.159601	-0.169543	-0.0192453	0.0216565	-0.0252548	0.0614928	-0.137642	-0.0733991	-0.235365	-0.080155	-0.191013	0.0372057	0.170358	-0.255173	-0.181125	-0.112002	0.057018	0.0197584	-0.107587	0.0132017	-0.00853107	0.208675	0.0025827	-0.037785	-0.128864	-0.0710504	-0.173777	-0.1421	0.144807	-0.0223874	0.098632	-0.0412695	-0.0672352	-0.016503	-0.201455	-0.106822	-0.132223
Null 133	0.0565185	0.104013	-0.250075	0.0851899	-0.0253138	-0.0698793	-0.0493591	-0.123079	0.0107657	0.119484	0.172367	0.0252905	-0.0771792	-0.124833	0.197512	0.202251	0.0909259	0.0372593	-0.20364	-0.208735	0.00359157	-0.0335928	-0.0605777	0.124291	-0.183292	-0.0340983	-0.106265	-0.0159336	0.0517762	-0.192214	0.0545521	0.165998	0.0868666	0.0161306	0.033133	0.266326	0.0892044	0.0684677	0.0161037	0.157297	-0.00634095	-0.263079
Null 134	-0.0474269	0.136357	0.219127	-0.138963	-0.13623	-0.21754	0.255329	-0.0799631	-0.0689963	-0.122946	0.0283935	-0.0478349	0.0108365	0.065167	-0.0090638	0.0230263	-0.184106	-0.114958	0.0864273	0.193729	0.12548	0.106046	0.13634	0.0845374	-0.143035	-0.115856	0.00911909	-0.0505926	-0.130598	0.0274298	0.11577	0.0174437	0.0215222	-0.0153808	-0.148453	0.180175	0.0311982	-0.253164	0.0255046	0.0904693	0.0264093	-0.0787257
Null 135	0.0687478	-0.0415062	-0.10871	-0.26626	-0.154986	-0.0342031	-0.0971644	0.273958	-0.184869	0.0279282	0.0133355	-0.148037	-0.103888	0.142049	-0.0293028	-0.0283745	0.0886864	-0.0660927	0.0851987	0.0745386	0.230733	0.054358	-0.212789	0.000978818	-0.104024	-0.115941	0.00022296	0.186226	-0.0411172	0.306292	-0.021717	-0.191853	0.0499775	-0.0661722	0.0175956	-0.0596497	0.0408408	-0.0906996	-0.0954475	0.0572667	-0.0922409	0.0238732
Null 136	0.149358	0.185376	-0.0721093	0.182973	-0.0259216	0.0899875	0.199429	-0.0461036	-0.0164748	0.225784	-0.0920107	0.0240405	0.0828964	-0.0352517	0.063086	-0.0803315	0.0241673	-0.0331712	-0.280193	0.127351	0.0531683	-0.0282443	-0.320288	-0.00283425	0.0152345	-0.0446896	-0.140503	0.119352	-0.212966	0.167682	-0.0942612	-0.153966	-0.137597	0.0133581	0.103081	0.0214588	-0.00788632	-0.10372	0.0101043	-0.0873473	-0.0573852	-0.116275
Null 137	0.227249	-0.121398	0.115421	-0.000696808	-0.0735059	-0.0986901	-0.104807	-0.175973	-0.107608	0.240531	0.00534902	0.118759	-0.180246	-0.225146	0.166809	0.0200046	-0.166164	0.0739547	0.132691	0.0274844	0.0114016	-0.067335	0.0136391	-0.129051	0.0489061	0.00789591	-0.179765	-0.173041	0.153862	-0.0366575	-0.0350816	-0.104804	-0.108201	-0.147935	0.230714	-0.0287398	-0.0359516	-0.259695	-0.0953948	0.293136	0.0785787	0.0552021
Null 138	-0.0467749	-0.0851969	0.0561206	-0.116598	-0.168427	-0.219744	0.172437	-0.190805	-0.0149933	-0.227498	-0.150041	-0.133707	0.172474	0.0532384	-0.126558	-0.182426	-0.141805	0.0976734	-0.169732	0.121934	0.0241789	0.0336319	-0.27039	0.277168	-0.22403	-0.015018	0.1044	-0.0822776	-0.124072	0.10685	0.00349876	0.0642824	0.0547341	-0.195556	0.287482	0.04987	0.206921	0.0647342	0.0990283	0.218995	-0.0180204	0.153503
Null 139	0.0133595	-0.0217241	-0.11566	-0.0395708	-0.153839	-0.234808	0.193125	-0.146621	0.0923188	-0.196776	0.0955512	0.0474873	0.0962635	0.0305426	-0.0814241	0.0667933	0.0410659	-0.0573966	-0.0224611	-0.152376	0.191109	0.00658878	-0.129695	-0.0147111	-0.133944	0.0778822	0.00966195	-0.162792	-0.176371	-0.0475402	-0.0406189	-0.128318	0.00401278	0.0914619	0.00429811	-0.166171	0.16551	0.0105762	-0.116153	-0.173341	-0.00944277	-0.111492
Null 140	-0.228366	-0.212577	-0.0258196	0.217326	-0.188904	-0.103883	-0.175047	0.0745294	0.032078	-0.097066	-0.0603896	0.184703	-0.117341	-0.227415	-0.071345	-0.230861	-0.0803599	0.132481	-0.0409335	-0.0796101	0.0598292	0.134408	-0.210537	-0.00387033	-0.119858	-0.0184952	-0.0570496	0.0998385	-0.137913	0.0539358	-0.0762864	-0.188487	0.179712	-0.0296195	0.141789	-0.020868	-0.0933559	-0.0379647	0.184713	0.129048	-0.195741	-0.104494
Null 141	-0.0591485	-0.047052	0.161761	-0.0482071	-0.0813179	-0.0784054	0.173042	-0.108042	0.0232665	-0.178384	-0.118778	-0.11186	-0.0152119	-0.0638888	-0.0442623	-0.0702887	-0.0199142	-0.0920879	-0.0350523	-0.149412	0.193115	-0.0769947	-0.0803577	-0.080498	0.103433	-0.0554363	0.0771787	0.208119	-0.0909944	-0.239099	-0.196146	0.273246	0.107255	-0.192715	0.191835	0.00471992	-0.0600946	-0.20048	0.0393601	-0.152734	0.0086427	0.073127
Null 142	0.297494	-0.152125	0.103712	-0.131925	-0.147485	0.0431149	0.109849	-0.287118	0.0270354	-0.173666	-0.0648313	-0.20905	0.0495483	-0.119257	-0.0333846	-0.114644	-0.00810715	0.266315	-0.217425	0.157508	0.0360223	-0.308517	-0.098141	-0.168884	0.289402	0.0317052	0.145686	0.0848439	0.131434	0.0320725	0.073221	-0.146011	0.26676	-0.0597223	-0.171729	-0.0344097	-0.0262704	-0.00165772	0.132634	-0.122276	0.00599277	-0.205744
Null 143	-0.221904	-0.0712637	-0.0802802	-0.0135398	0.11261	-0.12746	-0.0427768	-0.0646579	0.266548	0.349195	0.202205	0.0800685	0.00958825	-0.0122716	-0.125573	0.0836312	-0.077829	-0.155223	0.0517475	-0.123213	-0.142217	0.132651	0.0727011	-0.227265	0.180733	0.240941	-0.0750871	0.196122	-0.0100837	0.0539707	0.101791	-0.032991	0.117547	-0.0883447	-0.0298791	0.0490689	0.253197	-0.112397	0.134664	-0.0606857	-0.0591838	-0.189583
Null 144	-0.035271	0.0611591	-0.179984	0.0374309	-0.117388	0.113862	0.0905801	-0.22174	0.0735996	-0.276405	0.084834	-0.0689868	-0.00180771	0.22951	-0.0682848	-0.168981	-0.180899	0.13123	0.00838916	-0.096211	0.0388537	0.22597	-0.213682	-0.0251432	0.0840214	-0.134733	-0.248317	0.0561724	-0.0281282	0.108616	-0.150221	-0.223657	-0.00985992	0.159789	-0.00993328	-0.0089687	-0.0806018	-0.123749	0.126562	0.0585737	0.0298515	-0.0995211
Null 145	-0.232811	-0.108539	0.101965	0.015978	0.124207	-0.0791132	-0.20219	0.0405344	-0.197674	-0.163152	0.051403	-0.0363672	-0.0595285	-0.145203	0.0335838	0.0248631	-0.0534676	0.249132	0.109667	-0.0697507	0.0811205	0.0289667	-0.112823	0.222883	0.275271	0.155187	0.036146	0.0878209	0.0715198	0.229561	-0.0482365	-0.149182	0.0156226	0.192823	-0.064772	0.103769	0.0626814	0.10447	0.0254617	-0.0347641	0.0395631	0.169204
Null 146	-0.0703409	0.113874	-0.0201463	-0.205077	-0.0204841	0.0963751	0.0471324	0.0730688	-0.110503	0.0603055	0.0553526	0.0239322	0.044641	0.100015	-0.0410521	0.152171	-0.0409608	-0.0598938	0.207608	0.161073	-0.156699	0.0630632	0.146367	0.00144005	-0.130118	0.0138736	-0.0749798	-0.000589336	0.111654	0.0874225	-0.119003	0.112507	0.144452	-0.0577571	-0.0969782	0.0127752	0.148163	-0.130235	-0.0794646	-0.0632105	0.0472113	0.119694
Null 147	-0.125882	0.0527369	-0.240063	0.0561952	0.0680329	-0.245062	0.124172	-0.0574593	-0.200001	-0.133879	-0.0278631	0.156173	0.100544	-0.180923	-0.0374322	0.0902282	0.290417	-0.210471	0.0613328	0.0210213	-0.022431	-0.171324	0.17387	-0.164488	0.087787	-0.0145589	-0.169664	-0.0832512	-0.144591	-0.0131483	-0.0809964	0.0624138	-0.0235362	-0.104375	-0.0447428	0.0212278	0.00859096	-0.0687687	0.0860436	0.056929	0.107332	-0.0585383
Null 148	-0.0168472	-0.0444388	-0.048843	-0.0397662	0.109552	-0.0485865	-0.0882879	0.154865	0.302003	0.0566765	-0.0941589	0.0776246	0.156735	0.150089	-0.103665	0.0965768	0.17511	-0.201203	0.252654	-0.255029	0.00318137	0.0150805	0.1416	0.125527	-0.240049	0.0997987	-0.0618467	0.0576169	-0.148175	0.0315924	-0.117507	-0.0887098	0.277638	-0.109393	0.177428	0.15061	0.0806228	-0.0501425	-0.0881714	0.0257454	0.024128	-0.0902239
Null 149	-0.0683435	-0.0828224	-0.0626875	-0.189267	-0.0517837	-0.148247	-0.0192492	0.0185142	0.118186	-0.158029	-0.0928286	-0.016492	0.139827	0.0510826	-0.00454072	0.0225747	0.0535109	-0.104466	0.0380218	0.157735	-0.0533123	-0.0530265	-0.18162	-0.0463097	-0.110478	-0.13573	0.146356	-0.093364	0.110609	0.109646	-0.196725	0.288125	0.132685	0.0816104	0.0169133	0.10973	-0.244576	0.0572235	-0.038757	-0.0982547	0.054246	-0.147343
Null 150	-0.123179	-0.0174388	0.0367427	-0.031804	-0.175996	0.155794	-0.0725296	0.166239	-0.017628	-0.0334656	0.300561	-0.107269	0.0202996	-0.00288372	-0.02681	-0.109265	-0.209488	0.0718385	-0.148312	0.188389	-0.148789	0.0270506	-0.0165049	-0.032163	0.032392	0.0804908	0.115974	-0.111402	-0.0331764	-0.234233	-0.0710584	-0.0447952	0.0613239	0.119148	0.0177718	-0.165856	0.045528	-0.0149278	0.0570711	0.284836	0.0831003	-0.0829154
Null 151	0.0476652	-0.0497366	-0.136815	-0.0584787	0.130063	0.00595091	-0.139142	0.122545	-0.0810119	-0.148792	0.0686176	0.00517626	-0.0577086	-0.165698	-0.0417178	0.129744	0.133256	0.288559	0.212902	-0.130525	-0.124087	-0.117413	-0.0546346	0.0998421	0.182315	0.153862	-0.0490526	-0.203429	-0.0680742	0.177942	-0.0862618	-0.0958643	0.049313	0.000210403	0.0136344	0.209885	0.132125	-0.0782923	0.0830244	0.118795	-0.0411713	0.061999
Null 152	0.120146	0.178099	0.334527	-0.122018	-0.243906	-0.0456585	-0.000687677	0.171561	-0.206826	-0.130801	-0.147406	0.0289105	-0.164455	-0.13236	-0.0955878	0.0812417	0.203188	-0.239179	0.118117	-0.143021	-0.100784	0.0578537	-0.187302	-0.218632	0.0444463	0.0829065	-0.0690455	0.108584	-0.0405841	-0.168282	-0.194401	-0.0994711	0.00689559	0.0513119	0.0591115	-0.114488	0.120374	-0.0384676	-0.129928	0.104693	-0.137138	-0.130498
Null 153	-0.178244	-0.0334388	-0.115989	-0.0276191	0.051772	-0.219563	-0.129729	0.14177	-0.0446254	-0.0119995	0.0810289	-0.175393	-0.117529	0.259983	-0.0972231	0.112078	0.146973	-0.0464596	0.0517042	0.139166	-0.211933	-0.0175069	-0.233506	-0.0625412	0.128515	-0.120135	-0.212338	-0.0138081	-0.0626794	0.077822	-0.127386	0.0527756	-0.24501	-0.0440102	-0.0965834	-0.131907	-0.0504397	-0.0399783	-0.222407	-0.0128659	0.244637	-0.0118161
Null 154	-0.00455633	0.206823	0.00831361	-0.204574	-0.197567	-0.195629	0.311438	0.119486	-0.146495	-0.0726891	-0.0377004	0.056148	0.0166122	0.144011	0.101023	-0.158422	0.00846723	-0.0868135	0.234911	0.117681	0.00790823	0.077789	0.114637	0.0556144	0.154182	0.133048	-0.226882	-0.196686	0.00667578	0.0623889	0.184006	-0.124443	0.116923	0.0474959	-0.0828985	0.195878	0.131569	0.0269739	-0.0899718	0.0978141	0.112343	0.00633661
Null 155	0.0691291	0.162696	0.0488305	0.162381	-0.129002	-0.12971	0.210638	-0.225403	-0.0783112	-0.0142733	-0.103025	0.0341429	-0.100468	-0.17737	-0.00376144	0.120612	-0.101144	-0.080071	-0.0200214	-0.0560833	-0.0345637	-0.162852	-0.0666638	0.22934	0.114535	-0.130748	0.107787	0.143965	-0.0136831	-0.162858	-0.149113	0.109104	0.148749	0.0720348	0.00192263	0.171446	-0.118588	0.175989	-0.100304	-0.173922	-0.18911	0.0623778
Null 156	-0.187779	0.210562	0.126708	0.00874736	-0.138952	0.291927	0.155876	-0.169447	-0.174449	-0.121833	-0.182203	-0.141447	0.115587	0.185589	0.0435791	-0.246232	0.15282	0.157402	0.138796	0.158232	0.13308	0.0901136	0.0109389	-0.0201519	0.0694253	-0.169364	0.0398925	0.126989	-0.103436	0.119154	-0.129588	-0.149597	0.197615	-0.0187293	-0.104684	0.0393738	-0.153627	0.0550595	-0.219345	-0.108725	0.0937303	0.0267365
Null 157	0.0887571	-0.113666	0.154535	-0.0250631	-0.0695226	0.00039039	0.0142979	0.0191622	0.0953116	-0.126206	-0.139997	-0.0141007	-0.0828834	0.19341	-0.153796	-0.0504132	0.0690885	-0.213813	0.125573	0.0592226	-0.137531	-0.0235574	-0.102188	-0.0508903	0.0465687	0.0113454	-0.162635	0.0981817	0.0378928	-0.020255	-0.184001	-0.0353692	0.108665	0.0735103	0.0141296	0.0281116	-0.136563	0.0830721	-0.0342995	0.0768416	-0.0480615	0.22137
Null 158	-0.0355903	-0.1872	0.0495983	-0.0706219	-0.197025	0.181237	0.147585	0.0126397	0.17208	-0.0326241	-0.177498	0.0488705	0.00518486	-0.171315	0.117781	-0.0923246	-0.0502188	-0.0899825	-0.0343799	-0.0248712	-0.103855	-0.0929426	-0.0439924	0.0372355	-0.179158	0.0637074	-0.131919	0.104217	0.00975283	0.19945	0.0529247	-0.117734	0.121393	-0.216992	0.0810072	-0.109714	-0.00200054	0.0203075	-0.100566	0.269215	-0.137257	0.00547946
Null 159	-0.102623	-0.149127	-0.312923	-0.131849	0.210054	-0.13317	0.160881	0.0762597	-0.0669914	0.0293278	-0.131476	0.000715297	-0.0249143	-0.0650333	-0.0696122	-0.0601178	0.103919	0.0812447	0.249337	-0.104219	-0.122989	0.0940103	-0.138527	-0.204516	-0.0877772	-0.0966169	-0.0889525	-0.178825	-0.0262561	-0.0560079	-0.0464547	-0.036908	0.0162721	0.124097	-0.0554459	0.138211	0.104815	0.130337	-0.116367	-0.010439	0.238112	-0.0609582
Null 160	0.28863	0.128354	-0.0541752	-0.21983	0.265349	-0.110731	0.0200745	-0.0916254	-0.199741	0.0712779	0.0732157	-0.153286	0.121833	0.073835	-0.0670986	0.0412551	0.133699	-0.192137	-0.206855	-0.000782049	0.236759	-0.063203	-0.0962938	0.0356443	0.180724	0.164847	0.0670885	-0.185819	-0.0949446	0.10094	0.0118131	-0.201504	-0.169785	0.202078	-0.112725	-0.0759842	-0.140421	-0.00369982	0.194427	-0.141152	0.0487278	0.0771391
Null 161	0.12987	-0.0978144	-0.0465203	-0.0287539	0.0528554	0.298888	0.24885	0.13327	0.252109	0.0201401	-0.157667	-0.165832	0.0388569	-0.255272	-0.0901577	0.154652	0.023795	-0.101978	-0.128075	0.00239788	-0.00758627	-0.0698514	0.241433	0.0978466	0.0326961	-0.137651	-0.0462839	0.0311362	0.101352	0.0233167	-0.177836	0.0533755	0.193533	0.0172356	-0.083943	-0.0575939	0.277802	-0.171445	-0.274733	-0.138744	-0.240906	-0.132182
Null 162	0.0967976	0.330252	-0.0756642	-0.204093	-0.024968	-0.0441679	0.00134202	-0.0184571	-0.167605	-0.0157663	-0.112069	-0.103429	-0.0367486	-0.247186	-0.0581097	-0.0265179	-0.0929153	-0.0708193	-0.102819	0.209643	-0.0824556	0.158394	0.112941	-0.0736406	0.204239	-0.0177767	0.076945	-0.058009	0.00309491	-0.0466752	0.298374	0.0475633	0.135817	-0.00213653	0.194883	-0.00955053	-0.0746338	-0.0592231	-0.035331	-0.01564	-0.0513895	0.0721778
Null 163	-0.0633361	-0.0194916	-0.210465	-0.147835	-0.170705	0.364995	-0.250118	-0.0163353	0.187829	0.275727	-0.104448	-0.217722	0.0925246	0.195518	0.00334768	-0.121098	0.0592455	0.220322	0.0567753	0.0630387	0.00479992	-0.0376997	0.00076182	0.0764081	-0.126576	0.067381	-0.14167	-0.142698	-0.0446973	-0.173142	-0.0549237	0.0848933	-0.0105559	-0.00515925	0.0354766	-0.256683	-0.0498727	-0.161092	0.140517	0.0931833	0.0859269	-0.0504086
Null 164	-0.206545	-0.0268512	-0.189831	0.0162651	-0.0603932	0.0896993	-0.0692142	-0.031203	0.285183	0.10933	-0.218987	-0.0806317	-0.0241656	-0.101568	0.0485301	0.119814	-0.20295	0.202333	0.177609	-0.15369	-0.178621	-0.0769201	-0.0842331	-0.0966529	-0.0566943	-0.132924	-0.0842441	0.15419	0.141037	0.296862	-0.0617412	-0.142361	0.286117	0.23187	-0.0659051	-0.0818393	0.279686	0.0952557	-0.185421	-0.0018738	-0.0869525	-0.0571456
Null 165	0.100778	-0.00838383	0.0441995	-0.0495323	-0.0228615	-0.00936111	0.080475	0.0360019	0.133028	-0.0391053	-0.135785	-0.0234628	0.00328078	-0.0912111	-0.0515168	0.11813	-0.131609	-0.126496	-0.00834355	0.150478	0.0920598	-0.0286904	0.193265	0.104961	-0.125585	0.0790444	0.221413	0.0184817	0.110031	-0.168519	-0.0847559	0.00659478	0.0631737	-0.0844481	0.0638855	-0.00191904	0.0468482	0.0563196	-0.175298	-0.00154903	-0.0331803	0.25803
Null 166	-0.170383	-0.20259	-0.131885	0.252161	-0.0990603	0.00632036	-0.105738	-0.0964759	-0.156891	-0.0551411	0.122219	0.0890925	0.0262969	0.0104397	-0.0465085	-0.0455845	-0.0548974	0.134172	0.208564	-0.127417	0.0647709	-0.0424859	0.237547	-0.0998133	-0.00850564	0.332603	-0.0891993	-0.13182	0.150979	0.133765	-0.0366824	0.0517362	0.088873	-0.154553	-0.131253	-0.205005	-0.123511	-0.189712	-0.310243	-0.0225648	-0.196271	0.197715
Null 167	0.0981061	-0.166728	0.0779725	0.176907	-0.159144	0.130775	0.111821	0.133378	-0.192717	0.133636	-0.0736136	0.138315	0.168505	0.0503527	-0.141324	-0.0129084	0.124619	0.236339	0.300316	-0.154659	-0.0310036	-0.0235302	-0.058513	-0.208805	-0.149923	0.182156	-0.0705691	-0.00703947	-0.0826285	0.14499	-0.106079	0.00458754	0.17308	-0.192263	0.110609	0.0717826	-0.178273	0.142986	0.0489586	0.0853323	0.0801732	0.244493
Null 168	-0.126641	0.00342995	-0.155455	-0.148308	0.0455015	0.0449883	0.0342337	0.14013	0.133201	-0.023481	0.101136	-0.0263738	0.106723	-0.0869469	-0.0565817	0.0821951	-0.021914	-0.0937118	-0.167642	-0.0526791	0.0281088	0.156435	0.24541	-0.00508644	0.183845	0.0194119	-0.0852828	-0.00817526	0.0855889	-0.13484	0.0012448	-0.0402275	-0.183033	0.0994826	0.158334	-0.0567552	0.120233	-0.0298995	-0.0789806	-0.0871807	-0.203788	0.209008
Null 169	-0.156439	-0.144897	0.0984795	0.0989259	-0.0246438	-0.0485112	0.22527	0.182856	-0.177054	-0.150772	-0.136195	0.0931106	-0.0370671	-0.147885	-0.138543	-0.00440936	-0.143911	-0.136117	-0.0306605	-0.15865	-0.0472893	0.00548885	-0.0562173	-0.19586	0.287146	0.0871489	-0.062562	-0.23881	0.114302	0.178953	0.0849173	0.0589432	0.056124	-0.204934	0.09293	0.0906367	-0.236617	-0.00397914	-0.104128	-0.0848526	0.14974	0.112295
Null 170	-0.0642798	0.106761	0.0355475	0.136818	-0.117671	-0.23574	0.0170637	-0.0921701	0.0280514	-0.0878767	-0.102635	0.136151	0.0271046	-0.0670538	-0.0913029	0.110102	-0.0356254	0.169704	-0.272046	-0.141334	-0.00149604	-0.0114479	-0.0508001	-0.118349	-0.038968	0.158294	0.177298	0.0501861	0.138149	0.0440716	0.0828912	-0.0693324	0.0594343	0.0907534	0.00877013	-0.0657946	-0.037586	0.0568655	0.112089	-0.0292769	-0.13138	0.0813416
Null 171	0.234077	-0.0340826	-0.13581	0.00833577	0.0112211	-0.0469471	0.12869	-0.181623	-0.134057	0.0850372	-0.0409683	-0.15435	-0.0661393	0.0422034	-0.0598588	0.137329	0.13263	0.144237	-0.06084	0.114781	-0.0725201	0.0867677	0.14459	-0.0444169	0.00445592	-0.107064	0.164439	0.120036	0.218009	-0.0625125	0.137936	0.0323019	-0.0886609	-0.135692	-0.129497	-0.10133	-0.114473	0.0239539	0.126651	0.0880898	-0.160758	-0.16687
Null 172	-0.0316858	0.0234804	0.129166	0.149297	-0.0135406	-0.0407898	0.150858	-0.260558	-0.0124645	0.21001	0.0924173	-0.0262922	0.0517945	-0.196864	0.0434841	-0.00145305	-0.0316741	0.05009	0.0463141	0.288221	0.0114428	-0.0100195	0.207803	-0.00695722	0.270579	0.0631169	0.0135692	-0.106332	-0.0387042	-0.0559044	-0.0882229	0.0777065	-0.205407	0.194516	0.165653	0.161617	0.164559	0.0880615	0.0687921	-0.124282	0.187092	-0.22012
Null 173	0.0753118	-0.202591	0.216574	-0.0300014	-0.165735	-0.00317049	0.0423335	0.06089	0.0773017	0.279937	0.139729	-0.299098	-0.101777	-0.271458	-0.241407	-0.0765358	-0.303973	-0.202853	0.17886	0.125902	-0.172233	-0.0513082	0.0133665	0.0377134	0.105934	-0.0791643	-0.00283586	0.028617	0.285575	0.0915546	0.154331	-0.0760175	0.048493	0.17798	-0.0241152	0.199039	0.275631	0.250065	-0.0192969	-0.211239	0.112066	0.108563
Null 174	-0.0154509	0.0735261	-0.0684625	-0.202205	-0.117273	-0.127051	0.136359	0.194115	-0.00881421	-0.00597095	-0.120428	-0.177945	0.20636	-0.0541479	0.074958	-0.273214	-0.0843968	-0.00705373	-0.157854	0.15824	-0.12512	0.158452	0.0860288	0.00698464	-0.0862938	0.0817105	-0.0082933	-0.0984329	-0.0817699	0.0826585	0.142482	-0.0956166	-0.165519	-0.262801	0.0444627	-0.0032599	0.0057663	-0.157924	-0.222543	-0.00515775	-0.0263528	0.105494
Null 175	0.117477	-0.107238	-0.170786	0.018454	0.270223	-0.182388	0.0184357	0.0252041	-0.0892031	-0.150697	-0.0649347	0.125063	0.149054	-0.0831459	-0.151887	0.0207522	0.024817	-0.142674	-0.205284	-0.154995	0.150117	0.123365	-0.0525576	0.182479	0.0974924	0.0573525	-0.138677	-0.132559	0.233578	-0.21965	0.00193803	-0.215757	0.113492	-0.220985	-0.0382227	-0.00959104	-0.105235	-0.0443539	0.153851	0.0328003	0.116759	-0.123166
Null 176	-0.150955	-0.205716	0.0366094	-0.192591	0.108542	-0.0228821	0.21349	0.171772	-0.217661	0.0492248	-0.00691355	0.0291504	0.0666484	-0.150905	-0.0841049	-0.130605	-0.12256	0.138207	-0.163608	-0.116948	0.124969	0.0644232	-0.0631315	-0.0151382	0.115111	0.0715638	0.010574	0.17074	-0.0439393	0.0522214	-0.223029	0.0282944	-0.125716	0.016719	0.0158729	-0.0448811	-0.0579372	0.186819	-0.0420387	-0.201463	0.188211	0.169006
Null 177	-0.170156	-0.16524	-0.203574	-0.0611928	-0.091088	0.176825	0.119273	-0.200454	-0.0916148	-0.138639	-0.000830747	-0.0864266	0.0266524	0.1299	0.182379	-0.104489	-0.200319	-0.0758849	-0.0489155	-0.00574903	0.144988	-0.0510896	-0.0496427	-0.246884	-0.233297	0.0136168	0.0450535	0.0959751	-0.0184661	-0.168898	0.0092302	-0.0786247	0.102169	0.0144805	-0.200352	-0.0982941	-0.126734	-0.0674883	0.0916812	-0.0686161	-0.0829872	-0.0298999
Null 178	0.0203917	-0.126549	-0.200894	0.133468	-0.164782	-0.0351443	-0.0500751	0.0438707	-0.131928	0.165596	0.193436	-0.197689	-0.0884506	-0.0956845	-0.00037252	0.0149445	0.0874335	0.0595198	-0.0690599	0.277172	-0.144423	0.254106	-0.146391	-0.0861232	-0.067145	0.0185087	-0.0803593	-0.00426916	-0.0113714	-0.0647427	-0.151281	-0.0775537	0.14647	-0.073803	-0.26199	0.0529645	0.104392	-0.0763697	0.0416607	0.136038	-0.248843	-0.0497227
Null 179	-0.0434047	0.125006	0.10608	0.19861	-0.133497	0.00803824	-0.267435	0.142009	-0.151579	-0.120855	-0.0204293	0.129614	-0.139526	0.301	-0.0200442	-0.107398	-0.108605	0.149343	-0.0519707	-0.213777	-0.0616216	-0.154552	-0.118194	-0.0302921	-0.136331	0.0739215	0.0714029	0.0228021	-0.133812	0.00548767	-0.0401095	-0.0208426	0.0555631	-0.107861	0.0963617	0.0175751	-0.211195	0.0966605	-0.125621	-0.0339183	0.102228	-0.0830334
Null 180	-0.190213	-0.196803	-0.20551	-0.136175	0.03254	0.038216	0.15316	0.0426558	-0.210779	-0.0443634	-0.182891	-0.0478289	0.203854	0.081694	-0.0314613	-0.152284	0.123306	-0.0723577	-0.00702444	0.0678055	-0.00476028	0.223009	-0.157103	0.0716262	-0.273731	0.173238	0.260453	0.132543	-0.0784407	-0.117616	0.0373894	0.336887	-0.120413	-0.0975437	0.0682088	0.0704685	0.21823	0.118759	0.0206322	-0.0466591	0.168362	0.0584776
Null 181	-0.142569	0.0278849	-0.103487	-0.028479	-0.0267007	-0.290828	-0.0341524	-0.140016	0.0759923	0.0118912	0.0801716	0.0193421	0.0409091	0.09073	0.115424	-0.124604	-0.0515992	-0.0738839	-0.0192787	0.11681	0.198162	-0.0207652	-0.214845	0.0567821	-0.188273	0.124296	-0.171814	-0.108917	-0.000378252	0.0646847	0.152313	0.138974	-0.196235	0.00514138	0.0717915	-0.0506229	0.117533	-0.1893	0.0637299	0.237895	0.020825	0.01417
Null 182	-0.0940217	0.100474	-0.0548006	-0.113599	0.253476	-0.145823	0.138055	-0.264864	-0.114634	0.0300333	-0.0400076	0.0144395	0.0487351	-0.169571	-0.0597384	-0.0895415	0.264019	0.212697	0.201496	-0.190061	0.0108148	-0.196788	-0.197015	0.192568	-0.0645906	0.00414603	0.061545	-0.0245564	-0.032694	0.0189767	0.146067	0.0772616	-0.160071	0.0885873	-0.172994	-0.121428	0.146038	0.223252	0.0477647	0.0696255	-0.0927767	-0.136452
Null 183	-0.00755912	-0.0408195	0.161105	0.0288091	0.130195	0.120736	-0.158963	-0.079895	0.0694456	-0.0815525	-0.0249572	-0.137232	0.175527	-0.0550288	-0.15567	-0.238584	0.178071	-0.0303787	0.135835	-0.121671	-0.0929722	-0.0846323	0.0747084	-0.168824	0.0156412	0.00602462	0.0237293	-0.17883	0.104031	-0.109264	-0.0490893	-0.172211	-0.12634	0.156427	-0.104071	-0.0150178	0.0685408	-0.0345758	0.122216	-0.212492	0.0889177	0.249275
Null 184	0.0477055	0.105401	-0.0491058	0.036919	-0.0602564	0.118672	-0.128242	0.244608	-0.0639965	0.0779655	0.0991678	0.0302804	-0.104712	-0.0959786	0.0899909	0.128048	-0.194815	0.0477497	0.132471	-0.147606	0.131117	0.161283	-0.0168921	-0.0507005	0.267146	-0.105136	0.0193033	0.0801341	-0.0171192	0.11388	-0.158776	-0.0511468	0.31613	-0.0451326	-0.00738103	0.10865	0.0232845	-0.118757	-0.306021	0.0252736	-0.208891	0.0320473
Null 185	-0.18005	-0.0330165	0.116803	0.0693535	-0.0541826	0.168251	-0.00915621	-0.179762	0.101328	0.0439734	0.0144546	0.0338432	0.17514	0.0991657	0.0356763	-0.195485	0.0666006	-0.183702	0.0197906	0.0337206	0.0798702	0.128928	-0.132299	-0.18094	-0.269461	-0.0547069	-0.0764232	0.190006	0.0864349	0.0519544	0.173737	-0.215374	-0.109883	0.0312278	0.0302985	-0.0775304	-0.0114398	-0.00873946	-0.103498	-0.0678491	-0.030386	0.038381
Null 186	-0.237578	0.257938	-0.0240063	0.144701	-0.12476	-0.0211874	0.0307397	0.269796	0.0240291	0.138624	0.247237	-0.0325157	-0.129308	-0.247479	-0.0872047	-0.0673336	0.0536171	0.187644	0.016201	0.0656494	0.0951152	-0.147606	0.212191	-0.13325	-0.0800451	-0.0578647	-0.199691	-0.238007	-0.226079	-0.0447576	-0.162803	-0.107696	0.11248	-0.0262595	0.0361015	-0.0494835	0.0348568	-0.125164	0.0721502	-0.0676326	-0.234649	0.0896723
Null 187	0.0711153	0.154199	0.0663002	-0.0426378	-0.107328	0.152165	-0.0488844	0.159823	-0.102957	0.0522171	-0.17948	-0.243919	-0.143196	0.0116554	0.0629067	-0.174667	-0.0945989	-0.164678	0.0315235	0.075003	-0.099433	0.0762934	-0.0559144	0.00197496	0.298231	-0.0189138	-0.202431	-0.0377078	0.167453	0.200913	-0.0808383	0.171431	0.128874	-0.170738	0.0252972	0.0196656	0.0309127	-0.0110607	-0.0962276	-0.186398	-0.0622556	0.0188057
Null 188	-0.051823	-0.0326695	-0.0210198	-0.229524	0.20493	-0.0393971	0.0121543	0.104812	-0.0504627	-0.0316509	-0.142328	0.0319353	-0.0782345	-0.255811	-0.0433074	-0.0326246	0.161772	-0.204449	0.0692672	0.123627	-0.0594138	0.0407057	-0.0202788	-0.226263	0.183547	-0.151056	-0.060382	-0.181037	-0.0567642	-0.0589764	-0.240018	-0.188282	-0.0558136	0.0506943	-0.056907	-0.114225	0.0287254	-0.238404	0.00812704	-0.0437476	0.119483	-0.134774
Null 189	0.0867292	-0.159385	0.2362	0.0893861	-0.0109921	0.128828	0.0270523	-0.134346	-0.182968	0.167135	0.04868	-0.0383306	0.0640027	0.0554209	-0.0320388	0.257691	-0.201345	0.161977	-0.053607	-0.11447	-0.113312	0.333754	-0.0326039	-0.168372	0.0601576	-0.102665	-0.0898858	-0.108445	0.011672	-0.0100097	-0.101853	0.0691259	0.0537976	0.00943441	-0.0081136	0.0690978	-0.269344	-0.0805279	-0.187401	-0.0987737	0.25218	0.0403389
Null 190	0.037128	-0.144894	0.21284	-0.0780058	-0.118896	-0.235583	0.0787768	-0.205945	-0.086296	-0.1308	-0.031387	-0.165582	0.118156	0.0378161	-0.118446	-0.171075	-0.202025	-0.201848	0.130386	-0.0738675	-0.178577	0.172527	-0.138597	0.0741065	-0.085495	0.127044	0.166792	0.0346288	0.120347	0.101592	0.00753976	-0.239234	0.0880544	0.141733	0.0544571	0.0660668	-0.11205	0.135743	-0.253529	-0.00988402	-0.0304486	-0.00895984
Null 191	0.137024	0.161865	0.0497339	0.118014	0.0178675	-0.132427	-0.00317865	0.172382	-0.149498	-0.119333	-0.159718	-0.0865614	0.149995	-0.0175358	-0.012656	0.140146	-0.222905	0.0881212	-0.0963839	-0.0580927	-0.0620154	0.213724	-0.17514	0.104297	-0.03415	0.0804866	-0.0153345	-0.0671806	0.0684933	-0.144529	-0.022426	0.296425	-0.174028	0.0035865	-0.0138394	-0.0687812	0.141145	0.131906	-0.113929	0.0434812	0.094322	-0.0453491
Null 192	-0.150434	-0.117658	-0.165793	0.154146	-0.15392	0.13528	-0.0552865	-0.109028	-0.127699	-0.0967347	-0.0436752	0.0889707	-0.138616	-0.0296534	-0.11329	-0.00234751	-0.125674	-0.121647	-0.191615	0.114903	0.232924	-0.0576305	-0.114657	-0.203718	0.0790864	-0.109421	-0.0830507	-0.00683126	-0.0501787	-0.0675997	0.119728	-0.0261219	0.23845	-0.232507	-0.0994793	0.0643513	-0.191183	-0.0656298	0.259995	-0.0187725	0.0561972	0.169087
Null 193	0.00658203	0.0568944	0.149073	0.236135	0.138809	-0.0791801	-0.114783	0.127594	-0.0978437	0.0713202	-0.055937	0.149136	0.0784076	-0.0100489	0.0160787	0.10712	0.0941763	-0.0119996	0.0948883	0.0455511	-0.0834468	0.131089	0.0783129	-0.146424	0.231138	0.183964	-0.198382	-0.0662238	-0.205542	-0.109688	-0.163816	-0.0576986	-0.057346	0.0061901	-0.0909847	0.0805879	0.0601031	0.0794109	0.130621	0.0467629	0.041423	-0.192259
Null 194	-0.155286	0.0617259	-0.0131614	0.0766883	0.13459	-0.105234	-0.0701114	-0.195012	0.136887	0.0866456	0.0631102	0.10972	-0.0201704	-0.236864	0.0314382	-0.126908	-0.181783	-0.234926	0.0624032	-0.113014	0.328132	-0.157906	-0.100211	0.116968	-0.142063	-0.156453	-0.121554	0.0817402	-0.120715	-0.0628677	0.00453819	0.0403457	0.214886	-0.0160237	0.0175606	-0.0654688	-0.0950396	0.164144	-0.189788	0.239038	-0.0194159	0.0252194
Null 195	-0.153514	-0.066984	0.189281	-0.165829	-0.234331	-0.0794747	-0.147513	-0.193138	0.0923563	0.0859886	0.112911	-0.241515	0.011766	0.00376422	-0.0714619	-0.0439094	-0.1537	-0.0180112	0.0517744	0.238424	-0.176169	0.0497284	-0.241601	-0.156347	-0.241346	-0.0132308	0.0284349	0.00466805	-0.188494	0.0481413	-0.115599	-0.100232	0.0946735	-0.0211211	0.0641485	0.0580736	0.0142065	-0.111384	-0.260195	0.158087	-0.0597947	0.0188725
Null 196	-0.160268	-0.0958607	0.0964128	0.306952	-0.0776216	0.0331707	-0.0613177	0.294188	-0.22041	0.236162	-0.226362	0.068338	0.0971732	-0.157628	0.127214	-0.144632	-0.0835995	0.251426	-0.0436558	0.161154	0.0474259	0.0610787	-0.0754262	0.156948	0.0741336	-0.0337671	0.039644	-0.173679	-0.0110262	-0.219414	-0.173092	-0.168741	0.196763	-0.00836811	-0.0942749	0.245234	0.214225	-0.0518847	0.00497827	-0.167907	-0.0907406	0.168435
Null 197	-0.211749	-0.121987	-0.01127	-0.205324	0.157208	-0.0265109	-0.0610817	0.182663	-0.112945	0.150888	0.256353	0.0686423	-0.0129543	0.152878	0.00787762	-0.0221263	0.082238	-0.0807897	-0.138946	0.126966	-0.132412	0.104357	-0.0195226	0.0437108	-0.0202321	-0.0577961	0.073941	-0.186873	-0.0703821	0.148326	-0.0904368	-0.120241	0.0238567	-0.0175432	0.0277838	0.181104	0.0926551	0.171019	0.0344477	-0.06371	0.23735	-0.0294858
Null 198	-0.256239	0.295922	-0.00906955	0.0462118	-0.0197271	0.193338	0.0333011	-0.0346239	-0.000587709	0.100798	-0.132704	-0.199723	0.0170348	-0.122291	0.122293	-0.167961	-0.164149	0.207904	0.361427	-0.190601	0.0378524	0.0839459	-0.0646202	-0.0441813	0.131892	0.0404389	0.114752	0.0987317	0.08889	-0.250741	-0.0967321	-0.0287438	0.0744649	-0.107736	-0.203676	0.173995	0.0583511	0.15739	0.242671	-0.228254	-0.0713726	0.115474
Null 199	-0.0942535	-0.240182	0.0167348	-0.100019	-0.159508	0.00764115	0.000670136	0.112985	0.220102	-0.0972852	-0.0101964	-0.070062	-0.042398	-0.0633343	0.111607	0.00813709	0.0194072	-0.00216216	-0.0874183	-0.1186	0.182998	-0.116086	-0.107365	-0.257606	0.0270195	-0.178583	-0.000763024	0.0197593	-0.180775	-0.0391379	0.0250913	0.0500444	-0.153051	0.0289973	-0.0462548	0.120413	0.151034	-0.00073532	0.234335	-0.135178	-0.18491	0.0892419
Null 200	0.184534	-0.0739957	-0.151815	-0.0814943	-0.140181	0.0641113	-0.0537233	-0.13588	-0.0929234	-0.0130322	0.12992	0.22879	-0.118288	-0.130594	-0.148673	-0.0537768	0.0365375	-0.146879	-0.107925	0.214671	0.0584189	-0.0273843	0.0545267	-0.0231919	-0.02465	0.1973	-0.228716	-0.0155656	-0.15425	-0.0656423	-0.126058	-0.172852	0.049231	0.00687016	0.018882	0.285926	0.0198206	-0.0732874	-0.104088	0.0727111	0.169162	0.0238758
Null 201	-0.0329949	0.211184	0.145517	-0.197443	-0.0178906	-0.260363	-0.0703575	-0.0697973	0.223005	-0.0478395	0.0489534	0.0756097	0.0427847	-0.0951886	0.01621	0.16764	-0.156858	0.172306	0.104501	0.19037	-0.0630518	0.159467	-0.119262	0.021646	0.0672197	-0.0341629	-0.171083	-0.0103839	-0.103551	-0.035814	0.0796671	0.00440416	0.0918233	-0.0045621	-0.181261	-0.072226	-0.00281692	-0.0129992	-0.146568	0.118073	-0.0873502	0.125563
Null 202	0.152693	-0.177993	-0.115297	0.0862778	0.258585	-0.178874	0.134219	0.00178094	0.3144	-0.0903838	-0.114844	0.0324728	0.0851115	0.221469	-0.101112	0.144226	0.167892	-0.0622956	0.140801	-0.0226999	0.0365737	0.0661731	-0.0516683	0.118896	-0.0726028	0.0336767	-0.0598606	-0.00221377	-0.112495	-0.184503	0.110598	-0.174896	0.123445	0.154589	-0.125564	-0.245566	-0.0919342	0.136878	-0.0530811	0.112919	0.171128	-0.00217412
Null 203	-0.107897	0.172597	0.0327973	-0.144839	0.0564317	-0.140678	0.0247564	0.0629103	0.0930065	-0.143695	0.104829	0.00558303	0.1201	-0.0446795	-0.0754211	0.0733306	-0.0768244	0.0718953	-0.0282706	0.0997135	0.240043	-0.0545693	-0.100511	-0.0734993	0.0287817	0.0944674	0.0544688	0.164494	0.0133117	0.124415	0.0309901	-0.237026	0.00771993	0.335651	0.0132383	0.0301864	-0.208717	-0.0825846	-0.0989818	0.0727817	0.0499383	0.0353176
Null 204	-0.0753083	-0.152386	-0.0928121	0.162918	-0.0126794	0.0503888	0.0333097	-0.179566	0.0737638	0.135405	0.286091	-0.0774064	0.0751321	-0.0674298	0.118399	-0.0213744	-0.162399	-0.136317	0.0495832	-0.233369	-0.229901	0.0709543	0.0143601	-0.241268	-0.0151712	-0.229124	-0.0990281	-0.1259	-0.173451	-0.280763	0.0613063	0.121329	0.0204289	0.175863	0.0538788	-0.0755961	-0.0271144	-0.0811162	-0.15358	-0.159417	0.0183875	-0.0286864
Null 205	0.0546006	-0.178788	-0.1568	0.0474174	-0.0547855	-0.18823	-0.0424915	0.0619847	-0.276995	0.126497	-0.145971	0.140294	0.00220353	0.145565	-0.10319	0.129248	-0.0280321	0.199976	0.179868	0.12664	0.129959	0.10112	0.0282232	0.0509501	0.0370027	-0.231271	0.207395	0.0703855	0.0340516	0.127533	-0.238738	0.0991483	-0.209097	0.100701	-0.104342	-0.136962	0.106667	0.0628943	0.172742	-0.103638	0.0156307	-0.107629
Null 206	0.0154873	0.12623	-0.151959	0.259812	0.000557641	-0.117053	0.27823	-0.144295	0.0114441	-0.0661969	0.132959	-0.0072151	0.0637687	-0.133901	-0.0110224	-0.203312	0.0641398	-0.165687	0.139082	-0.209987	0.224	-0.10868	-0.188679	-0.145101	0.23884	-0.0851903	-0.0245641	-0.104186	-0.0755152	-0.108543	-0.080817	-0.0259146	0.175406	0.035221	0.135634	0.22527	-0.109264	0.162119	-0.159624	-0.00889976	-0.103881	-0.142647
Null 207	0.0763956	0.195025	-0.0927975	0.0289659	0.196105	0.00971213	0.0955879	-0.203191	0.00662252	0.109721	-0.0250458	-0.019756	-0.00773611	-0.248439	-0.0131975	-0.00371309	-0.0890526	-0.0586409	0.0393619	-0.131961	0.0380104	-0.151735	-0.120002	-0.136734	-0.0483449	0.231717	0.0732323	-0.00840042	0.147265	-0.08031	-0.269489	-0.242648	-0.136686	-0.216604	0.0226331	0.0941132	0.0295783	0.246639	-0.0190746	0.141069	-0.113425	-0.119336
Null 208	-0.149331	0.0640428	0.00776077	-0.177172	0.0249095	-0.166018	-0.0865851	-0.0175887	-0.0694108	0.0923789	-0.0778719	0.0944014	0.149104	-0.296918	0.0469652	-0.158259	-0.0657556	-0.162666	-0.0151133	0.155345	-0.196406	0.0102378	0.254303	0.0614448	-0.158058	-0.0964307	-0.0662079	0.085168	0.116485	-0.0996897	0.112617	0.149938	-0.215647	0.062594	-0.158007	-0.119179	-0.267851	0.139802	0.095759	-0.00902315	-0.0316849	-0.119084
Null 209	-0.104165	-0.213069	0.00250609	-0.170957	-0.148241	0.21642	0.0530433	-0.0526082	-0.118084	-0.167534	-0.125019	-0.087419	-0.156525	-0.141714	-0.0563604	0.0728948	0.00866233	-0.0942227	-0.129676	-0.195335	0.0716907	0.0250764	-0.150155	-0.037915	-0.141068	-0.0613382	-0.108236	0.104651	-0.0263168	-0.0137902	0.155192	0.183691	-0.00347734	-0.129086	-0.016819	-0.141391	-0.267639	0.0414127	-0.175082	0.0955805	0.260745	0.128948
Null 210	0.166003	0.107299	0.184254	0.314117	-0.0464262	-0.110647	-0.244475	-0.138839	0.0129806	-0.10148	-0.0653513	-0.188713	-0.0424388	0.0183656	-0.112361	-0.199438	-0.00339049	-0.116309	-0.212459	0.0304607	-0.312093	0.104852	0.152308	-0.17634	-0.0694047	0.179327	-0.131083	-7.47335e-06	0.244581	-0.220174	-0.0472852	-0.233475	0.00884428	0.276836	-0.00188335	0.0945443	-0.121292	0.119541	0.0531999	-0.032635	-0.120409	-0.0941877
Null 211	0.162572	-0.0934227	-0.102844	-0.111999	-0.113504	-0.196337	0.182321	0.111022	-0.099894	0.126012	-0.115787	-0.0495776	-0.052689	-0.251788	0.158014	-0.0327602	-0.0163077	-0.0616211	0.279845	0.150484	-0.0880147	0.0970001	0.0396091	0.186059	-0.100762	0.0629853	0.194702	-0.24046	0.115796	-0.0251213	-0.0627431	0.134413	-0.130399	0.131124	0.146062	0.0394158	-0.149011	0.0556627	-0.168606	0.187766	-0.244733	0.0554251
Null 212	-0.192799	0.159452	0.229063	0.111556	-0.138573	0.00484692	-0.166653	0.250338	-0.141018	-0.0669931	0.0762476	0.0866399	-0.0702321	0.00421457	-0.0235996	0.0622888	-0.227655	0.285212	0.0558655	0.258073	-0.0890906	0.074908	-0.0627599	0.178386	0.176149	-0.0545037	-0.0734261	0.0258604	-0.0977943	0.127473	0.047745	-0.00018045	-0.259827	0.0429029	0.134783	0.219663	-0.0615067	0.0359506	-0.112436	0.0189195	-0.154234	-0.0726333
Null 213	-0.0441906	0.0206983	-0.0799033	0.0331528	-0.0344894	0.138513	-0.00525081	-0.1554	-0.0742152	0.0322079	-0.0606359	0.136355	0.182311	-0.22098	-0.101302	0.0495038	-0.00337943	-0.16878	0.164246	-0.186001	-0.020315	0.208391	-0.0584223	-0.0231412	0.0285502	0.010689	-0.0118936	-0.222127	0.0641944	0.309675	0.00349095	0.199228	-0.178414	-0.028235	-0.15415	-0.157067	0.123498	0.0744894	0.0922425	0.12028	0.183821	-0.0511711
Null 214	-0.194453	0.257254	-0.226541	-0.0133939	-0.0497899	-0.116029	0.243702	0.0288097	-0.0965953	0.108587	-0.0427186	0.119082	0.116629	-0.0235966	-0.128118	-0.21911	0.0676555	0.021037	-0.0667366	0.0419426	0.104562	0.0951519	-0.234386	-0.178229	-0.180783	0.154241	-0.140746	-0.0167456	0.0121261	-0.0918208	-0.197592	-0.0399795	-0.162764	0.0938662	0.233566	0.120094	0.0135475	-0.151895	-0.034443	-0.0450772	0.0387414	0.00755507
Null 215	-0.137286	-0.159608	-0.224742	-0.0987524	0.189784	0.025554	-0.188451	-0.0869035	-0.0846823	-0.163673	-0.0363498	-0.237158	0.147022	-0.033826	-0.0158483	-0.150285	-0.237788	0.149309	-0.020266	-0.2101	0.0375548	0.156203	0.0654642	-0.104989	0.0217947	-0.00464172	0.15673	0.0173668	-0.125758	0.217713	0.0156973	-0.0027587	0.0341788	-0.0550988	0.0777058	0.0732168	-0.0652913	0.139941	0.155238	-0.122053	0.0199581	0.12759
Null 216	0.00512002	0.093482	0.0893223	-0.0184546	-0.171902	-0.114134	0.00491525	0.0416918	0.108162	0.0776707	0.0346576	-0.00575066	0.0203761	0.166246	-0.0274355	-0.0194436	-0.0521961	0.033829	-0.275896	0.0445304	0.182296	-0.0753095	-0.047936	0.00692378	0.116053	0.0145687	-0.142284	-0.000317019	0.0339727	-0.163052	0.180715	0.0641288	0.00564911	-0.00855749	0.115315	0.183687	-0.132671	0.164908	0.0525988	0.00117787	-0.129626	-0.0226769
Null 217	0.178556	-0.0356277	0.241382	-0.104454	-0.0686717	-0.093512	0.139566	0.102847	-0.200661	0.0748381	0.00401864	0.207487	-0.0701926	-0.22802	-0.0803805	0.115177	0.043813	0.225637	-0.0698562	0.0548818	0.0452597	0.102173	-0.199148	0.167383	0.0553914	-0.0584333	0.209422	-0.154694	-0.00690355	-0.148251	-0.241999	0.0373379	-0.0141327	0.0847306	0.192693	-0.0929902	0.147511	0.295747	-0.0691316	-0.0373753	0.0308859	-0.00298137
Null 218	-0.0542001	-0.218011	-0.0654237	-0.2314	-0.0963186	0.180896	-0.204408	-0.0643643	-0.0754951	-0.156931	0.11154	0.310611	-0.0120572	0.0963188	0.12837	-0.231523	0.0601955	-0.124517	-0.1745	0.152162	-0.156143	-0.0930493	-0.243548	-0.0154587	-0.220247	-0.152948	0.0880471	-0.157711	0.049567	0.129795	0.152741	-0.135703	-0.0840945	0.130098	0.123236	-0.0616228	0.0792204	0.190344	-0.0904652	-0.199897	0.0556086	-0.077157
Null 219	0.25304	0.0354987	0.0719755	0.314595	0.00343795	0.115467	0.0867603	0.0347511	-0.07154	0.0430512	-0.140069	0.0437318	0.0636161	0.0706401	0.0154509	-0.101432	0.249103	0.0716066	0.00237654	-0.102081	0.0507746	-0.149536	-0.140678	0.0208938	-0.106122	-0.122244	0.108871	-0.112955	0.0317329	0.156042	0.118337	-0.0928876	0.102741	-0.0505514	0.0503764	-0.0763043	-0.0366768	-0.0393153	-0.0201803	0.194617	-0.312526	0.207365
Null 220	0.215215	0.00890854	0.00596072	0.101759	0.0804872	-0.224584	0.00658043	-0.214605	-0.146171	-0.118985	-0.0390635	-0.193679	-0.00285822	-0.0582468	-0.0250969	0.162055	-0.165042	-0.142711	-0.085431	0.179319	-0.0877854	-0.225663	0.231947	-0.215927	-0.0297258	-0.00166897	-0.08159	0.158492	-0.0267235	-0.00479788	-0.157064	-0.0395451	-0.0325834	0.242971	0.186663	0.0193256	0.0463106	-0.112965	-0.191908	0.0659646	0.203155	0.216643
Null 221	0.0391627	0.132351	0.0413408	-0.0236629	-0.144257	0.0803715	-0.0722752	0.0295045	0.281182	0.130408	-0.0417256	-0.183704	0.0270172	-0.0448275	0.025144	0.0853252	-0.0297072	-0.0878673	-0.182931	0.128204	0.0181609	0.00926103	0.135739	0.115032	-0.0563017	-0.0303017	-0.207276	-0.0893405	0.167234	-0.139974	-0.0789394	-0.135555	-0.0492428	0.0354958	0.0434646	0.157965	-0.0989122	0.0904274	-0.0319817	-0.191303	0.0879735	0.0311463
Null 222	-0.24435	-0.0793814	0.266267	-0.073544	0.122008	0.0402455	-0.153923	0.0344576	0.193096	-0.0158915	-0.000658436	0.0710052	-0.0674077	-0.0935046	-0.140505	-0.155136	-0.112671	-0.0846435	0.0971071	0.351715	0.133651	0.0174945	0.053552	0.101536	0.0770273	-0.14078	0.00404363	-0.0190556	0.109655	-0.0254936	-0.0195872	-0.147834	-0.0258883	-0.0561445	0.241638	0.155236	0.104105	-0.176925	0.211312	0.225785	-0.0412134	0.13993
Null 223	-0.119297	-0.0590099	0.126898	0.183749	0.116558	0.136996	-0.0555512	0.061298	-0.155074	-0.228684	-0.0994897	-0.0568129	-0.0499368	0.0825998	0.0251518	0.134407	0.156531	-0.125821	0.148389	-0.158233	0.259845	0.135727	0.0327916	-0.00313757	0.188059	-0.0051986	-0.238682	0.155469	-0.0542422	0.191475	-0.0389514	-0.185839	0.00503141	0.122031	0.000459406	-0.0749406	0.0648965	-0.0120895	0.0723184	0.149962	0.200241	-0.127897
Null 224	0.250037	-0.165409	0.159624	-0.0553948	0.232053	-0.192939	-0.0114093	0.116625	-0.109057	-0.0666084	0.0274887	-0.067834	0.166056	-0.121614	0.0275291	0.162507	-0.04916	-0.100956	-0.143018	0.0780327	-0.0871937	0.0497626	-0.0814122	-0.15503	-0.123022	-0.203766	-0.162985	0.108349	0.1254	-0.18102	0.0480742	-0.0808665	-0.0681317	-0.122824	-0.121353	-0.0762405	-0.0281245	0.136276	-0.0960468	0.0205074	-0.117237	0.0574678
Null 225	-0.125544	0.24955	0.0518854	-0.064832	0.0871782	-0.238104	0.0475065	0.0283829	0.00673286	0.0366089	0.116304	0.134495	-0.05667	0.187569	-0.10823	-0.0843055	0.196428	-0.146116	-0.0821886	-0.108149	-0.103909	-0.0365368	0.0676598	0.0471921	-0.113202	0.119001	-0.0904734	0.143812	-0.110825	0.0472752	-0.0948182	0.10708	0.0288777	0.166686	-0.0280952	0.107868	0.0348064	0.0362257	-0.14061	0.14095	-0.14044	-0.111863
Null 226	0.151932	-0.192012	0.265794	0.0353591	0.10889	0.320933	-0.106394	-0.00223384	-0.154471	-0.0657481	0.0372255	-0.0853271	-0.14023	0.0773696	0.00665955	-0.161352	-0.0881437	-0.141167	-0.0351067	-0.170354	0.143863	0.0460038	-0.0484404	-0.148203	0.114001	0.0737737	-0.00366028	0.0751809	0.0468272	0.266004	-0.228862	0.0330728	-0.147063	0.0859251	0.11417	-0.154314	0.0357231	0.182456	0.128447	0.101076	0.204273	0.0186973
Null 227	-0.0551928	-0.04536	0.057952	-0.00807374	-0.0410672	-0.0418376	-0.0217224	0.0114176	0.183955	-0.0775228	0.056351	0.0121503	-0.159761	-0.159277	-0.0603338	0.205569	0.125449	-0.129695	0.0913221	0.0508675	0.0679644	0.0194555	0.323462	-0.0494074	-0.156457	-0.144576	-0.0435802	-0.140955	-0.146757	0.454559	0.0864151	-0.0740106	-0.182972	-0.0201161	-0.0880468	0.196501	-0.146928	-0.266666	0.0362416	0.19436	-0.299815	-0.0197705
Null 228	-0.0714664	-0.171203	0.0234959	0.113358	-0.143518	-0.0246929	-0.228908	-0.0307459	0.150696	0.0813223	-0.0426612	-0.223264	0.0496945	-0.133113	-0.195516	-0.112431	0.169324	-0.0151705	-0.186245	-0.0352018	-0.00291818	-0.120097	-0.176274	-0.20538	0.113271	-0.132647	-0.215225	-0.106132	0.180563	0.161029	0.0758907	-0.0284133	-0.211855	0.0184761	0.135477	-0.0374491	-0.00393589	-0.0333613	-0.0332041	-0.0668874	-0.0835487	-0.159735
Null 229	0.0331642	0.0961227	0.321095	-0.0143281	-0.062491	-0.144445	-0.00609073	0.0195293	-0.150481	0.0783413	-0.015518	0.0708379	0.0741507	0.0288398	-0.0472883	-0.0869555	0.0798699	0.17505	0.0802753	-0.125112	-0.131376	-0.0925656	0.0893257	-0.0451191	-0.0502024	-0.0667568	-0.0717866	-0.189459	0.0167075	-0.0459024	0.0188284	0.287376	-0.280643	0.0464798	-0.227555	-0.0294484	-0.0552758	-0.00510386	0.0312232	-0.19384	-0.0613145	0.1542
Null 230	-0.143347	-0.0333689	0.16095	0.158946	0.0360168	0.158398	0.142467	0.0822667	0.136985	0.195197	0.0783079	-0.170993	-0.0874435	-0.0943059	-0.140469	-0.0505999	-0.092916	-0.165568	0.00190716	-0.180412	-0.276275	-0.156536	0.18321	0.0258088	-0.012618	-0.0731355	0.00569952	-0.208326	0.139614	-0.0737441	-0.107951	-0.0818507	-0.0935834	-0.0145059	-0.108277	0.102646	-0.209334	-0.0543277	-0.0908579	0.123576	-0.0813772	0.0538435
Null 231	-0.274286	0.0834982	-0.00232631	0.0168123	-0.184175	-0.181729	-0.196408	-0.148282	-0.219149	0.0137819	0.225703	-0.103366	0.0110744	0.134448	-0.0367834	0.179651	-0.113278	0.208693	-0.107245	-0.157177	-0.0157153	-0.00754063	0.158048	0.0859517	0.12648	-0.0967409	0.0873691	0.00430935	-0.059036	0.163232	0.0142902	0.104304	0.0103789	0.158993	0.105545	0.0170813	-0.115079	-0.0673396	0.132675	-0.0876736	-0.223302	-0.0102883
Null 232	0.120417	0.0492652	0.0984083	0.0360789	-0.0707234	-0.0279145	0.0322945	-0.0434692	-0.0101907	0.0662226	-0.0326509	-0.156975	-0.0869771	-0.0410277	0.081763	0.0537859	-0.0298843	-0.207028	-0.15282	-0.0793008	-0.0334366	-0.0276558	-0.119315	0.194619	-0.248555	-0.00184533	0.0858088	-0.208752	0.0491712	-0.095685	0.0436852	-0.262366	-0.0619735	0.135271	0.0941674	-0.123088	-0.228978	-0.119429	-0.00806616	0.0443425	0.102316	0.0194375
Null 233	-0.0233163	0.101211	-0.229648	0.0102948	0.0375871	0.136684	0.202623	-0.0469791	-0.0619269	0.0892415	0.115781	0.214149	0.0295422	-0.185405	0.014889	-0.221803	-0.102746	-0.193046	0.0803157	-0.0504216	-0.175356	-0.162579	-0.0368378	0.0872917	-0.183311	0.0968211	0.0561991	-0.159434	-0.0323959	-0.244177	0.0138572	-0.230735	-0.127157	-0.111989	-0.155932	0.0740444	0.129138	0.0630092	0.0767577	-0.0308193	0.016255	-0.0346383
Null 234	0.0053982	-0.100888	0.210238	0.154603	-0.124915	-0.0849687	-0.118309	-0.211524	-0.109523	0.137331	-0.122692	-0.056997	-0.0547472	-0.0648345	-0.0523242	0.0211105	-0.157993	0.0163644	0.206665	0.00606468	0.0188699	0.0135488	-0.0563008	-0.0505831	-0.182498	-0.0430778	-0.0166919	0.172734	-0.0486666	0.00961992	-0.100436	0.0221843	-0.1535	-0.305754	0.181865	-0.208465	-0.0206707	-0.0624326	0.0238556	0.0962002	0.148015	0.209851
Null 235	0.0155246	-0.140951	-0.0142329	-0.131606	-0.002118	-0.0735821	-0.0211073	0.0885585	-0.000127781	0.00292145	0.0105074	0.194828	-0.00982829	-0.167093	0.0781057	0.0507803	-0.20753	-0.13562	-0.199796	-0.206487	0.225859	-0.0260198	0.0557774	-0.134875	0.191488	-0.142584	0.0638371	0.20693	0.101691	-0.0297139	-0.070542	-0.268341	-0.0807162	-0.191746	-0.0229246	-0.115411	0.087733	0.157924	-0.0140496	-0.256508	-0.0816199	-0.0471545
Null 236	-0.121318	0.19057	-0.134817	-0.0462844	-0.212947	-0.0188578	-0.253238	-0.0561215	-0.0892589	-0.221116	-0.0655057	0.0271866	-0.0575659	0.106764	0.13113	-0.0107372	-0.215933	-0.168598	-0.101728	-0.0397638	0.0513824	-0.0918616	0.0668756	0.06848	-0.110991	-0.0840122	0.278082	-0.00276307	0.0903175	0.301812	-0.0109455	-0.275895	0.0311961	-0.294416	-0.123715	0.0383936	0.041363	-0.00790796	0.0477684	0.0595633	0.0742615	-0.230854
Null 237	-0.12275	0.152816	0.0802497	-0.121274	0.0899135	-0.23867	0.134005	0.110011	0.0345085	-0.165968	-0.0377222	-0.0299362	-0.0676935	0.0178924	-0.117074	0.0614892	0.0984702	-0.0921806	-0.0920748	-0.0753809	0.129555	-0.0515355	0.0788198	0.112805	-0.225615	-0.148648	-0.0504004	0.0754696	-0.000722973	0.20433	-0.0434461	-0.066379	-0.0553158	0.0866916	-0.113606	0.0332417	0.0990621	0.0869921	0.0624181	0.0400467	-0.198381	0.0262135
Null 238	-0.0383616	-0.19483	-0.191946	0.0517924	0.0660491	-0.256	-0.0584782	0.157456	0.24567	0.0393881	-0.147481	0.164927	-0.125656	-0.127835	-0.126373	0.285296	0.204554	-0.0365883	0.108407	0.0268781	-0.183018	-0.140759	0.247591	-0.0875455	-0.155303	0.0107887	0.0997887	0.00304799	-0.0316212	0.0500039	0.228817	0.171497	0.131144	-0.0805663	-0.0599807	0.0441961	-0.158759	-0.0397434	-0.118485	-0.00108082	0.0175602	0.0367054
Null 239	-0.0503811	0.226808	0.29525	0.0316184	-0.206062	0.0723658	-0.222868	-0.0778719	0.142621	0.244775	-0.153658	-0.0405753	-0.0693634	0.129628	0.109629	-0.0706333	0.0662619	0.0569395	-0.147107	0.0249306	-0.114181	-0.0709271	-0.144477	0.0105488	-0.122507	-0.119944	0.0637331	0.128655	0.131092	-0.0261297	-0.134096	0.01127	-0.166016	0.0975679	0.0774951	0.0758226	0.0272969	-0.137896	-0.0415082	0.0449781	-0.10593	0.319161
Null 240	0.218735	-0.200588	0.0599068	-0.2158	-0.134531	0.0144834	0.203767	-0.132934	-0.0501628	-0.137149	-0.136524	0.0134788	-0.0715881	-0.00720522	-0.0232397	-0.0915188	0.0034058	0.0615328	-0.177815	-0.18328	0.250869	-0.0575031	-0.158666	-0.069105	0.242958	-0.0722525	0.188608	0.0812407	-0.021717	-0.0171279	-0.0889771	0.376435	-0.00438109	-0.278868	-0.0413805	-0.0444623	0.0337945	-0.0545068	-0.0428598	-0.0943665	-0.191512	0.131475
Null 241	-0.213572	-0.00925311	-0.191746	0.171143	0.152658	0.295425	0.0538421	0.23334	-0.117616	0.0450555	0.08521	0.162303	0.130621	-0.0796569	-0.0477538	0.0735469	-0.0703291	0.0659465	0.0623937	0.103841	-0.114957	-0.130123	-0.0764651	-0.089213	0.056567	-0.0293138	-0.0374402	0.0922549	0.0165891	0.166616	0.0275808	0.090388	-0.0459997	0.18588	-0.119614	-0.196983	-0.0610778	-0.174594	-0.0925919	0.139079	-0.0550751	0.0357544
Null 242	-0.0166837	-0.209337	-0.00996204	0.0949607	-0.127009	0.0129119	0.0154304	-0.142418	0.117036	0.115845	-0.183069	-0.0154654	-0.0869157	0.0135939	-0.00605822	0.0413408	-0.0808943	0.0423718	0.00586756	0.268196	0.214518	0.121806	0.281658	0.0243785	-0.150697	-0.034073	0.0628857	-0.234721	-0.290507	-0.159927	-0.087119	-0.043031	0.125166	0.114613	0.0220746	0.169401	0.138456	-0.0408837	-0.0561568	-0.164705	-0.0984485	-0.10044
Null 243	-0.149371	-0.243017	-0.0138587	0.166101	0.0906995	-0.0835428	0.173318	-0.0650677	-0.0755857	0.137772	-0.0037755	0.0982902	-0.155824	0.0638484	0.0496433	-0.0432574	-0.157363	0.0278751	-0.0103635	-0.241329	-0.160091	-0.237512	0.157613	0.0830039	-0.124365	-0.00854514	0.0930008	0.227479	-0.0960175	0.108044	0.193606	-0.109524	0.0446326	0.0905871	-0.0186338	-0.0495628	0.159269	-0.198359	-0.0702445	-0.191226	0.0303555	0.0825406
Null 244	-0.112632	0.026967	-0.156933	-0.126669	0.282945	0.282578	0.150028	-0.167067	-0.0105259	-0.0856381	-0.0545421	0.232634	-0.043181	0.0185756	0.0112026	-0.0955414	0.0743964	0.0238548	-0.130659	0.258945	0.0343385	0.125998	-0.226455	-0.139717	-0.270714	-0.108675	-0.083548	0.00759931	0.0395655	0.259455	-0.102298	-0.241115	-0.0665169	-0.0644817	0.0603437	0.198749	-0.261286	-0.103055	-0.0317151	-0.153167	0.0745921	0.0173145
Null 245	-0.233212	-0.16325	-0.194949	0.0677666	0.0940571	0.145935	0.00579185	0.0799346	-0.0782415	0.128998	-0.153419	0.0460255	-0.0666766	0.184723	-0.0164954	-0.213543	-0.115718	-0.183553	0.0137288	0.062523	0.0792292	-0.167764	0.122396	0.0898494	0.0528897	-0.0268363	0.164643	-0.104684	0.0435603	-0.107919	0.255042	0.073465	-0.126892	-0.0457477	-0.145892	0.0897962	0.215099	-0.123429	-0.210434	-0.101232	0.213431	-0.0415457
Null 246	0.117581	-0.0281077	-0.0213224	0.234956	0.106007	0.0710244	0.110241	0.260545	0.113021	-0.222594	-0.21358	-0.0711138	-0.0605908	-0.0576723	-0.053419	0.163365	-0.0263236	0.0211558	0.0592053	0.11722	0.0713875	-0.00236378	0.182084	-0.0510691	-0.0662231	0.0114813	-0.0708062	0.126458	-0.0950407	-0.00619103	-0.0180169	-0.23406	0.00439709	0.0999183	-0.155466	-0.108127	-0.11116	-0.00449279	0.262234	0.0400078	-0.0570299	-0.039849
Null 247	-0.0949531	0.0908857	0.0420872	0.252549	-0.0270648	-0.0810426	0.0205963	0.107604	-0.0091667	-0.0178451	-0.0951472	-0.0417943	-0.139289	-0.14284	0.117601	-0.13636	0.169257	-0.0948626	-0.0845628	0.279187	0.023983	-0.0125347	0.223596	-0.155557	-0.174472	0.154465	-0.0778435	0.136145	-0.116695	-0.0652195	0.106256	0.0361693	0.0105459	-0.0574754	0.0306885	0.00777814	-0.0692716	-0.0248683	0.153739	0.0142519	-0.10235	0.126874
Null 248	0.0642807	0.222325	0.0740236	-0.164778	0.171079	0.138504	-0.0298649	-0.182633	-0.111859	0.0586636	-0.138178	-0.156689	-0.00367709	-0.111472	-0.0892681	-0.115735	-0.111824	-0.0503121	-0.193293	0.0783905	-0.119308	-0.0110695	0.071243	0.0853573	-0.129972	0.0328293	-0.00230342	-0.0272129	-0.0900493	0.168145	-0.0884341	-0.216912	0.255756	-0.0954716	0.098304	0.185695	0.187805	0.0505031	-0.0969908	-0.16396	-0.0756715	-0.0812173
Null 249	0.0110227	-0.106976	-0.089772	0.173266	-0.143795	-0.160777	0.108613	-0.152952	-0.112768	-0.27881	0.114848	-0.0867998	0.0502551	0.0608	-0.013623	-0.0203456	0.249907	0.0964547	-0.129462	-0.194281	-0.0293506	-0.0599193	-0.0685249	0.0707253	0.163651	0.161725	0.0700779	-0.0421234	0.0718064	0.00975101	0.058102	0.333712	-0.0189555	-0.0358506	0.23182	-0.18231	-0.0705272	0.102433	0.0195088	-0.143938	-0.0424315	0.202582
Null 250	0.235312	0.271276	0.0213818	0.0234178	0.133595	-0.031023	-0.176048	-0.161278	-0.0234581	0.0498161	0.0854235	-0.0912462	0.0414231	0.17517	-0.10333	-0.0571387	0.159948	0.228338	-0.140822	-0.251657	0.13502	0.0226024	-0.0182827	-0.134072	0.120346	-0.0914292	0.0151002	0.070303	-0.0587335	0.0703558	-0.15936	0.0659649	-0.00619407	-0.00776761	0.0528754	0.0938564	-0.0527816	0.131035	0.249388	0.0900926	-0.165448	0.220975
Null 251	0.0259901	0.0507283	0.0767542	0.187521	-0.146219	0.020956	0.306077	-0.157544	-0.134156	0.0304721	-0.00657596	-0.17653	-0.0631863	-0.276293	-0.0597312	-0.0471045	0.251889	-0.153925	-0.0831159	-0.152383	-0.0132856	0.118915	0.0288638	0.0119279	-0.136519	-0.052831	0.109469	-0.100294	-0.173773	0.101689	0.10503	-0.117004	-0.065423	0.0838528	-0.00560339	-0.0744484	0.160581	-0.140829	0.136085	0.177038	-0.0907968	-0.155594
Null 252	0.01557	-0.149687	0.110228	-0.0813963	-0.0603464	-0.0970813	0.0411415	-0.140297	-0.0794466	0.0828884	-0.0581854	-0.129421	0.0346071	0.133325	0.0928491	-0.0541635	-0.0424607	-0.00916303	0.0960412	-0.0477602	0.238136	0.129279	0.165855	-0.189942	-0.0711215	0.113406	-0.0349581	0.136804	-0.0408395	0.0556777	-0.0674555	-0.25399	-0.18675	-0.187841	-0.226624	-0.142666	0.00595329	-0.00980284	-0.159618	0.249672	0.0613412	0.145693
Null 253	0.0077113	-0.00321705	0.0372718	-0.00462286	-0.155012	-0.100407	-0.0639756	-0.189431	0.11287	-0.262021	0.141097	0.250846	-0.00517436	0.243312	-0.090794	-0.0124693	-0.197767	0.193408	-0.18331	-0.05582	0.180131	-0.0360037	-0.180233	-0.122889	-0.0700033	-0.0547703	-0.0873777	0.0411045	-0.0883395	-0.201146	0.0933374	-0.198856	0.10907	0.048564	0.229312	0.0192387	0.106573	-0.271371	-0.217665	-0.0296163	-0.143813	-0.0827728
Null 254	-0.0574058	-0.183515	-0.238931	0.250183	0.253934	-0.102363	-0.0431209	0.0911912	-0.0670226	0.0252725	-0.0510407	-0.196433	0.104403	-0.0937029	0.0165235	0.238482	0.21906	-0.118757	-0.100819	-0.0972251	0.0420374	0.0777306	-0.074841	-0.0256142	0.0787302	-0.0818104	0.00133153	-0.122401	0.03599	0.0167055	0.166215	-0.210689	0.0338197	-0.162719	-0.263053	0.0244014	-0.0149794	0.0992327	0.0364555	-0.0641286	0.112191	0.153126
Null 255	0.150038	-0.0810606	-0.130872	-0.00618479	-0.180964	-0.0337196	0.0284667	-0.141323	0.0733031	-0.0827888	-0.129419	-0.00410241	0.169231	-0.258433	0.16794	-0.157484	-0.0280312	-0.228927	0.16898	-0.0412652	0.172217	-0.190241	0.230242	0.0437457	0.159639	-0.0196989	-0.174853	0.013178	-0.0961129	-0.217514	-0.131405	-0.0856765	0.165078	-0.0148019	0.0666454	0.123766	0.072322	-0.169868	-0.258116	0.00737838	-0.137792	0.0472629
Null 256	0.0132184	-0.117952	0.0184249	-0.132124	0.0963473	0.0697502	-0.0345627	0.0287625	-0.045015	-0.189754	-0.180079	0.136831	0.192926	-0.0404422	-0.157308	-0.131633	0.0144401	-0.0928435	0.0308374	-0.100325	-0.0568605	-0.00916224	-0.156682	-0.10177	-0.0628471	-0.00608826	-0.0474149	0.243813	-0.173929	0.143094	0.108201	-0.120391	-0.125643	-0.258192	-0.191366	-0.316987	-0.0505956	0.0410955	-0.0471887	-0.0332672	-0.131726	-0.150177
Null 257	0.105171	0.165464	-0.153202	0.160509	-0.130584	-0.0691585	-0.0793011	-0.118398	-0.109999	-0.247698	-0.11851	-0.0454041	0.180055	0.16081	-0.104772	-0.0137451	-0.0953265	-0.093565	-0.0509571	-0.111773	0.229468	-0.0219569	-0.288973	0.065122	0.0849718	0.116222	-0.0327173	0.158281	0.0651649	-0.120844	-0.0179036	0.00588516	0.14591	-0.0260578	0.168106	0.14788	-0.0551051	-0.0430384	0.19595	-0.0741166	-0.132612	-0.0520846
Null 258	-0.1178	0.116669	-0.0311352	-0.136957	0.141956	0.121677	-0.0252185	0.304033	0.199189	0.0470187	-0.0119209	-0.0941547	0.0290228	0.0497419	0.0828097	-0.101563	-0.022946	0.159457	-0.00929924	0.0963303	0.132162	-0.102797	0.213191	-0.199699	-0.11122	-0.0630944	-0.0166944	0.112884	-0.160235	0.00338019	0.128219	0.0217326	-0.145708	-0.15481	-0.0542713	0.0197472	-0.0897234	0.135985	0.110116	0.0384047	-0.0216278	-0.088326
Null 259	-0.115522	0.0499159	0.0320252	-0.118264	0.0631994	-0.273075	0.0895925	0.0806993	0.0386269	0.0107216	-0.146501	-0.0907735	-0.0215448	0.0493225	-0.11589	-0.0772334	0.0248037	0.04385	0.0732482	0.225854	0.1849	0.0545757	-0.0325741	-0.144705	-0.0876001	-0.0146075	-0.146392	-0.0644691	0.054195	0.151934	-0.119979	0.0607722	0.0927097	0.13282	-0.0858186	0.000181335	-0.0422454	-0.0933778	0.0527892	-0.0290191	0.063365	0.176561
Null 260	-0.142069	-0.223103	-0.24855	0.0175307	0.0216696	0.0373127	0.0151633	-0.186265	-0.150884	0.17252	0.0868659	0.147235	-0.0286836	-0.21135	-0.123164	-0.0613839	-0.0930059	-0.224857	0.0403045	0.0501441	0.0679163	-0.122992	0.0279416	-0.242681	-0.140276	0.0491583	0.113124	-0.197063	-0.0285994	0.110386	-0.0491296	-0.194357	0.1391	-0.0173547	0.271915	-0.202239	0.101628	0.151929	-0.00219386	-0.0362252	0.0915981	-0.216934
Null 261	-0.163883	0.0954094	-0.043255	0.0515928	-0.108938	0.0127482	-0.211193	0.129154	0.0183095	0.00466588	-0.118719	-0.00533406	0.0966587	0.285027	-0.0608053	-0.128507	-0.00186782	0.0342299	0.0431547	-0.151603	-0.204234	-0.0324325	0.0407234	0.108847	-0.15192	-0.030704	-0.0549604	-0.156004	-0.0562401	-0.0191173	-0.0696213	0.11672	0.0148513	-0.166101	-0.103818	-0.0804968	0.0114192	0.0963106	0.180498	-0.326542	-0.102022	-0.0698686
Null 262	-0.0625272	-0.143139	-0.191298	-0.207357	-0.10392	0.22121	0.037697	-0.0812062	0.13303	-0.0329661	0.0287938	-0.066842	0.0493949	-0.217737	-0.091887	-0.106368	0.0149265	-0.0576987	-0.0225631	0.141503	-0.208977	0.0951675	0.119127	-0.0700421	0.22103	-0.0795397	0.0978118	-0.138393	-0.0901788	-0.138056	-0.168247	-0.159195	-0.0114112	0.0342169	-0.0782676	0.0757575	0.0571236	-0.205783	0.250495	-0.0162738	0.00647831	-0.192505
Null 263	-0.208107	0.138951	-0.101574	0.116427	0.0916627	-0.130719	0.0518891	-0.0337491	0.0167619	0.0904182	-0.100527	0.0836785	0.0571995	-0.149421	-0.120766	0.15263	0.26129	0.0943781	0.0357811	-0.0432502	0.180371	-0.115501	-0.272794	0.171503	0.0522549	-0.127729	-0.0360309	-0.0517838	0.0508709	-0.0160075	-0.160561	0.0330262	-0.0624522	0.0523941	-0.0133641	-0.067151	-0.0542003	0.227226	0.0152429	-0.0768147	0.125687	-0.0341721
Null 264	0.170882	-0.150634	-0.0569133	-0.10281	-0.112721	0.217033	-0.00226098	-0.0631919	0.120813	-0.0773048	0.102101	-0.0656801	0.0263216	-0.228447	-0.0554027	-0.193075	0.124256	-0.116229	-0.0790872	-0.0281898	-0.00173404	-0.117762	0.00215113	0.100197	-0.0858551	0.151605	-0.0130729	0.0879499	-0.0352123	-0.0102028	0.119957	-0.199231	-0.0491725	0.104082	-0.0765007	0.142237	0.0104198	-0.188001	0.0562608	0.116891	-0.0143737	-0.0420614
Null 265	-0.118829	-0.119516	0.183666	-0.171433	-0.196882	0.110524	0.110766	-0.140898	-0.106326	0.219757	0.134407	-0.0555318	0.0155161	0.0215075	0.0504365	0.000280928	0.133698	-0.114034	0.0773419	0.213083	0.0903044	-0.0630277	0.18252	-0.251163	-0.050224	-0.00151989	0.194016	0.187211	-0.177235	0.194305	0.174545	0.100638	-0.0209481	-0.192489	0.203723	0.111858	0.015392	-2.22767e-05	0.114145	0.155751	0.212477	0.142484
Null 266	0.190361	-0.0478488	0.181481	0.16241	0.00249484	0.026762	-0.066427	0.157392	-0.126709	-0.189328	-0.128282	-0.0163112	0.0441771	-0.0680886	0.0621197	-0.247224	0.0947939	-0.149932	0.00550018	-0.015015	0.137486	-0.0572808	-0.148266	-0.158329	-0.0205243	0.0363653	-0.0831312	-0.143543	-0.0387555	-0.0179057	-0.161056	0.0568333	0.0580103	0.231083	-0.227932	-0.158902	0.0743273	-0.222807	0.0837311	0.130355	-0.0586931	0.148801
Null 267	0.11569	0.272946	0.335931	-0.171956	-0.17584	0.171153	0.112079	-0.00325081	-0.0370272	-0.11965	-0.12952	0.0653846	-0.0317065	0.111868	-0.0530647	0.0761536	-0.0400519	0.113709	-0.0800362	0.0760615	0.226923	-0.176901	-0.0189617	-0.194995	0.0358123	0.230156	-0.289558	-0.172173	0.0208516	-0.0156004	0.0564273	0.13183	0.077556	-0.36574	0.139109	-0.0339969	-0.0987208	0.0146973	-0.0249988	0.0740491	0.0890483	-0.0687396
Null 268	0.154997	-0.0787154	-0.144593	0.175026	-0.0679315	0.0344241	-0.0573017	0.0215161	-0.108817	0.121451	-0.014161	-0.0061481	0.0643783	0.0576702	-0.0673994	0.0629023	-0.143069	-0.173964	0.0878502	0.0305923	0.170919	0.240342	0.0144613	0.0821503	-0.134438	0.0289487	0.00998737	0.184518	-0.260695	0.104062	-0.0046047	0.189113	-0.23514	-0.178607	0.280666	0.111662	0.0197615	0.148376	-0.0596831	0.110681	0.0036438	0.0669161
Null 269	-0.094548	-0.194138	0.00915657	0.0452137	0.101615	-0.0775987	-0.0443847	0.0328947	0.0885477	0.250177	-0.113111	-0.152321	0.00202036	0.115996	0.0673032	0.268936	0.243737	0.0547868	0.115537	0.174038	-0.0888923	-0.196303	0.0663272	0.164996	-0.0444327	-0.0181482	-0.0510222	-0.0623043	-0.0575976	0.138004	-0.0499784	-0.0389339	-0.166053	-0.0749112	0.22064	-0.103662	0.244275	-0.0399112	0.0381361	0.187069	0.169669	-0.19168
Null 270	-0.207836	0.0940239	-0.0358039	-0.145841	0.209976	0.193626	-0.234033	-0.138574	0.0324575	-0.287807	0.0531801	-0.115792	-0.117352	0.0272916	-0.111128	0.174177	-0.0047366	0.165555	-0.173922	0.0295624	0.179725	0.0359123	0.0231801	-0.0149854	-0.0250554	-0.138836	-0.0740486	-0.141111	-0.144266	0.0875564	0.183425	0.145718	-0.206581	0.178763	-0.170791	-0.216962	0.0271707	-0.298859	-0.0587026	0.138531	-0.0530048	0.106326
Null 271	0.0861571	0.0738246	0.230091	0.241606	-0.22257	-0.206732	-0.000720392	0.177831	-0.0680042	0.0979715	-0.0907604	0.156583	0.0183122	-0.113939	-0.179133	-0.149093	0.174507	0.0119597	0.0788592	-0.134444	0.0348836	0.0779708	-0.0680494	0.188888	0.144992	0.132105	-0.0480178	0.0231702	-0.0677312	0.0512047	-0.233073	-0.251708	0.115316	0.301321	0.174777	-0.00252597	0.00125541	-0.22099	-0.0962725	-0.175919	0.157164	0.0117349
Null 272	-0.0950749	0.108744	0.0484377	-0.171485	-0.115652	0.0619363	-0.134775	-0.120634	-0.14212	0.00500278	-0.0790374	0.0122087	0.0489964	0.190781	0.220739	-0.0408126	-0.195148	0.0569501	0.151446	-0.0998102	-0.142157	0.172137	-0.124735	-0.222339	0.0497466	0.0353937	0.203009	-0.0800531	-0.199141	0.224617	-0.162506	0.151882	7.94536e-05	-0.0282738	-0.0440718	-0.0578201	0.0263735	-0.142256	0.302915	-0.0369763	-0.0445601	0.0924405
Null 273	-0.197357	0.0152029	-0.0798881	0.115806	-0.0892203	0.000229118	0.0495689	0.00195945	0.158646	-0.0550058	-0.107816	-0.101143	0.0246727	0.0228037	-0.138801	0.0623043	-0.0516493	-0.029019	-0.13916	-0.136623	0.0816806	-0.0773252	0.179484	0.0741451	0.2125	0.0935807	-0.100128	-0.141808	-0.0947815	-0.041549	-0.0891237	-0.0402553	0.122374	-0.153738	0.16671	-0.141414	0.205003	0.198315	0.0939774	0.0717237	0.00862045	0.097142
Null 274	-0.171365	-0.0767981	0.0758909	0.109672	-0.1008	-0.193776	0.191121	0.157677	-0.100431	-0.00244644	0.0946181	0.0433173	0.179266	0.00441883	-0.0107533	-0.165154	-0.0637009	0.100175	0.0530914	0.0980401	-0.19028	0.0313535	-0.103012	-0.107642	-0.0901918	-0.051679	0.0981701	0.240231	-0.19334	0.0796417	0.0337894	0.0533153	-0.0202596	-0.0541955	-0.0460524	-0.0496708	0.0411532	-0.0822412	-0.00267576	-0.112667	-0.219154	-0.0454851
Null 275	0.0278303	-0.0654974	0.031644	-0.0652738	0.116255	-0.213979	-0.0334373	-0.247881	-0.122603	0.348041	-0.178543	-0.0718902	0.0512062	0.151122	-0.109991	-0.159292	0.105107	-0.180047	-0.114116	0.313437	0.00179425	0.0597731	-0.0430544	-0.0330779	-0.159825	0.0122082	-0.133135	-0.00626149	0.0185644	-0.156101	0.0507486	0.0248639	-0.103475	-0.04852	-0.0820259	0.126303	0.143714	-0.20491	-0.118983	0.131485	-0.11095	0.0604676
Null 276	0.264857	-0.055969	0.222722	0.0292041	-0.0195154	0.165239	-0.072063	-0.0447469	0.0153912	-0.257326	-0.0243825	0.00683188	-0.140676	-0.0400101	-0.0126567	0.107543	-0.00775627	-0.249	-0.00988219	-0.105902	0.104822	0.0349716	-0.109921	0.00653718	-0.189813	-0.110054	-0.204957	-0.17909	0.0671954	0.0220758	-0.0667183	0.250563	0.0969206	0.0226567	0.0255746	-0.0104383	0.207821	0.148903	-0.0647448	0.0533052	-0.0914446	-0.0771228
Null 277	0.0484283	-0.151931	-0.0428081	0.119192	-0.155924	-0.0158398	0.00897017	0.140462	-0.174685	-0.073135	0.00188452	0.214663	0.0585561	-0.056383	-0.0146796	0.0517431	0.00913458	-0.240903	0.0627827	-0.145351	-0.10515	-0.0905936	-0.0865844	0.1333	0.326373	0.00956557	0.210426	-0.0561847	-0.0806052	-0.135697	-0.00720874	-0.0726306	0.0943135	0.0603549	0.176135	0.00799085	0.209772	-0.230211	0.244584	-0.0543934	-0.0708562	-0.079228
Null 278	0.241962	-0.035717	-0.0573775	-0.169329	-0.0522085	-0.012253	-0.0877709	-0.161107	0.196737	-0.257917	-0.121421	-0.163465	-0.0418393	0.147797	0.0550398	0.117684	0.0756719	-0.0152174	-0.0436175	-0.0302718	-0.0863356	0.051811	-0.197233	-0.0103524	0.116071	-0.0798805	0.0865437	0.274273	-0.164533	-0.0384418	-0.0735308	-0.202612	-0.0885362	-0.0570175	0.0504547	-0.0944554	-0.149548	-0.00991977	0.0596752	0.118487	-0.0198725	-0.125754
Null 279	-0.144732	-0.180187	0.0677184	0.0659435	-0.275953	-0.0187304	-0.0356902	-0.0589268	-0.149178	-0.0577428	0.147186	0.0340441	0.0841768	0.0829028	0.0910178	0.117801	-0.0288806	-0.181681	0.00815195	0.00261162	-0.0529351	-0.14329	0.182762	-0.10284	-0.0365499	0.0970327	-0.0334717	-0.039926	0.019354	-0.0386453	-0.199577	0.0651083	0.158188	-0.150577	0.378544	-0.266689	-0.0793248	0.14884	0.108992	-0.191617	0.124543	0.161675
Null 280	-0.070336	0.159953	-0.063352	-0.00442425	-0.133016	-0.217463	-0.0952906	0.112034	-0.062542	-0.178613	-0.0247673	-0.0442404	0.0422414	0.141678	0.0382147	0.0850122	0.0500965	-0.232375	-0.133057	-0.175767	-0.174031	0.0926525	-0.0698647	-0.206778	-0.212044	-0.0114314	-0.0869373	-0.151489	0.0309017	0.0380652	-0.0847695	-0.248459	-0.094342	-0.105397	0.00371991	-0.0643348	-0.128688	-0.127249	-0.237209	-0.0107512	-0.0901753	0.0539601
Null 281	-0.24436	-0.043826	-0.00549806	-0.212735	0.126521	-0.0471657	0.0697115	0.212961	-0.0257066	0.0283939	-0.0419768	-0.112971	-0.0952195	-0.0896658	-0.0851157	-0.114417	-0.117355	-0.0182199	0.0487124	-0.0205657	-0.104452	0.048211	-0.148688	0.0896983	0.115342	-0.00102983	-0.137317	0.120277	0.0328333	0.0851422	0.223537	0.15087	0.0603287	-0.0378327	-0.0455451	-0.140737	0.114006	-0.0129806	0.334887	-0.143984	0.0617245	0.174058
Null 282	0.0425821	-0.120069	-0.167086	-0.0354566	-0.0887928	-0.13654	0.0426933	-0.158369	0.122224	0.235396	0.113135	0.0615482	-0.0462871	0.0296499	-0.0792939	0.0321739	-0.210984	-0.0736131	-0.027633	0.0650604	-0.0636165	-0.0581202	0.0219866	-0.0926774	0.0558843	0.0357218	-0.0960266	-0.179552	-0.182542	0.190552	0.206855	-0.118539	0.168116	-0.0417391	-0.0326532	-0.059307	0.1564	0.170057	0.0761813	-0.0397675	-0.29458	-0.146201
Null 283	-0.226861	-0.0857116	-0.268958	0.140508	-0.215251	-0.212739	0.135105	-0.0422854	-0.0381998	-0.0501384	-0.173204	0.0985903	0.0462798	-0.134623	-0.0637359	-0.0748802	0.0355081	-0.0469963	0.124486	0.0506881	-0.0573087	0.00996315	-0.0860048	0.259785	0.00598103	0.185872	0.12803	0.115795	0.0355323	0.0553146	0.193459	0.159631	0.0106082	-0.118006	0.139719	0.211731	-0.248594	-0.159499	0.280108	-0.098755	-0.182132	0.104682
Null 284	0.0848962	0.0618091	-0.0399515	-0.0966808	0.00850624	-0.0830522	0.0388274	0.15703	-0.0212883	-0.128915	0.132582	0.0807709	-0.0427835	-0.042087	-0.0576307	-0.195597	-0.0995862	-0.163651	-0.0496265	0.211525	-0.0960611	-0.0810705	0.245451	0.0235176	0.00340459	0.241206	-0.0428831	0.255376	0.0756341	0.140625	-0.0602194	0.100091	-0.112641	-0.118678	0.344622	-0.0731361	-0.161242	0.0440861	0.130749	0.113733	0.115673	0.155763
Null 285	-0.119041	0.161473	-0.0648631	0.115917	0.232207	-0.0165072	-0.0953737	0.0943944	-0.130639	-0.158099	-0.115695	-0.0378553	-0.00263584	0.00211004	-0.0954203	-0.104114	0.132362	-0.0124861	0.196406	-0.0851649	-0.246092	0.0599924	-0.279432	0.0442489	-0.0104528	0.0695946	-0.131252	-0.241551	0.0381952	0.270107	-0.11703	-0.166432	0.27041	-0.17641	0.0694721	0.187749	0.105892	-0.344837	0.138914	0.190589	0.0939046	-0.0324337
Null 286	-0.0944988	-0.0442706	-0.0715874	-0.0491091	-0.142045	-0.203411	0.0815043	-0.0179181	0.0886491	0.106962	0.0238202	0.148815	-0.0623255	0.106996	-0.0285812	-0.0605751	0.0754246	-0.0559075	0.0984366	-0.15501	0.0171564	0.0605232	-0.108159	0.0227505	0.127091	0.100362	0.156574	-0.155563	-0.00585014	0.109334	-0.00773306	-0.0667513	0.12029	0.0814612	0.21247	-0.175141	0.0359723	0.210512	-0.0892863	0.183	-0.10008	-0.0832034
Null 287	-0.0968894	0.0877987	-0.187655	0.0482762	-0.270041	-0.126041	0.11799	-0.120244	-0.129953	-0.0181099	0.0767198	0.0152156	0.0227284	-0.096253	-0.0474612	0.0695018	-0.0745084	0.154765	-0.173294	-0.157468	-0.197229	0.0564544	0.00992716	0.0152598	0.057137	0.0458338	0.126425	-0.166251	0.204437	-0.0464984	-0.243249	-0.217619	-0.0429457	-0.199616	0.0418205	-0.0603314	-0.147022	-0.245301	-0.0429036	-0.010544	0.116777	0.00231044
Null 288	-0.0884044	-0.254194	0.0507649	0.125318	-0.161245	0.0699883	-0.0829214	0.186071	-0.136589	0.0800148	0.094312	0.196932	-0.0187753	-0.179229	-0.0561294	-0.0649636	-0.0665819	-0.00447779	0.0423852	0.0888369	-0.232628	-0.0691537	-0.135752	-0.1415	-0.0385137	0.208163	0.0437493	-0.247739	0.255361	0.173678	-0.145661	0.10146	-0.108925	0.176001	-0.104485	-0.119561	0.00390517	-0.0858704	-0.274643	-0.0479616	0.0370966	0.0797593
Null 289	0.15101	0.181516	-0.163184	-0.0801795	-0.0685739	-0.0341852	-0.217134	-0.0505164	-0.150477	-0.155286	-0.193318	-0.0893607	-0.189103	-0.125949	-0.126734	-0.138102	-0.217059	-0.0290316	-0.0509188	-0.11162	0.237156	-0.158406	0.220741	0.0641486	0.0130602	-0.0792285	0.123217	-0.179376	-0.159282	-0.0489427	0.00792083	-0.0926075	-0.0115171	0.0420875	-0.110937	0.0549689	0.237122	0.0307414	0.285422	-0.048934	-0.135215	-0.0937525
Null 290	0.061935	0.16162	0.139981	-0.0141961	-0.14213	-0.0587919	-0.0226513	-0.241443	0.088732	-0.0272613	0.0382358	-0.224263	-0.187874	-0.0704679	-0.187936	0.0758997	-0.027233	-0.2062	-0.0172156	0.129155	-0.0803239	0.109148	0.105086	-0.0329814	0.0928183	0.0210781	-0.115213	-0.118952	-0.140886	0.161635	-0.203485	0.0282842	0.131103	0.212168	-0.00262217	0.0749397	-0.0686955	-0.0439384	0.101311	0.040559	-0.104834	-0.263215
Null 291	-0.040678	-0.120014	-0.189919	0.0109822	0.227065	-0.141516	0.0251688	-0.192696	0.104884	-0.0561867	-0.141175	-0.118928	0.0247543	0.127443	0.184808	0.222882	-0.039023	0.282854	-0.106048	-0.191837	-0.02191	0.108522	-0.157137	0.215042	-0.020673	-0.00769519	-0.145472	-0.0136235	0.0580885	-0.000884768	0.0721106	-0.0342738	0.223161	-0.247964	0.0545784	-0.115074	0.231296	-0.0702584	0.0572509	-0.240017	-0.152603	-0.0798907
Null 292	-0.00410389	-0.245526	-0.0383782	0.167474	0.255478	-0.0546823	-0.140543	0.0111377	-0.00641245	0.146485	-0.0365034	0.157705	0.107169	-0.103815	0.0664678	0.120227	-0.163111	-0.16384	-0.0880748	-0.0300606	-0.216176	-0.163461	-0.141415	-0.0645206	-0.239171	-0.245249	0.13981	-0.0852632	-0.00365822	0.0676038	-0.0305143	-0.127547	-0.0374433	-0.13883	-0.014877	0.230626	0.14072	0.0835375	0.148634	-0.159238	0.0241762	-0.0205985
Null 293	-0.0292305	-0.00989461	0.0511628	-0.122626	0.00168241	-0.242465	0.00373783	-0.09612	0.117378	-0.0420959	0.0994966	-0.0394922	0.128937	-0.126511	-0.00629539	-0.102116	0.123645	-0.0232914	0.155405	0.162898	-0.015647	-0.155574	0.137233	0.0148994	-0.0235751	-0.00759783	0.0577048	-0.120704	-0.124754	0.173251	0.192443	-0.0218669	-0.0663344	0.0839948	-0.00515599	0.169653	-0.0110737	-0.143652	0.317219	0.067902	0.138274	-0.13471
Null 294	-0.102076	-0.22044	-0.238971	-0.148342	0.127262	0.163259	0.140984	-0.182201	-0.123076	0.161059	0.0682917	0.127639	-0.222114	0.0842407	0.0344198	0.158895	0.0713518	0.0798078	-0.158407	-0.1567	0.0818885	-0.109872	-0.05	0.15116	0.0511442	0.0843807	0.0279858	-0.0222115	-0.0885465	0.0349888	0.171009	0.308355	0.1591	-0.129267	0.129128	-0.0401019	-0.183279	-0.121206	0.0747868	0.0279811	0.165453	-0.220704
Null 295	-0.0101616	0.0364195	0.158106	-0.193501	-0.0082071	0.000518497	0.113375	0.131368	-0.11097	0.0137679	-0.161553	-0.0938286	0.0498837	-0.100429	-0.0565098	0.104292	-0.0204416	0.169717	0.0275415	-0.0153942	-0.123188	0.0201763	-0.264038	-0.0642302	-0.069451	0.0714395	0.0448428	0.0331303	-0.168261	-0.00274738	-0.125022	-0.0323895	0.10934	-0.00346885	-0.0257387	0.130621	0.160445	-0.146416	-0.0241346	-0.0279113	-0.0482095	0.34381
Null 296	-0.0710424	0.107435	0.134534	0.0421675	-0.0992464	0.154192	-0.0874942	0.22744	-0.265869	0.0223498	0.194532	0.0190273	0.0522222	-0.1953	-0.0855531	0.0270887	-0.00990137	0.170996	0.0546128	0.226993	0.123356	0.109479	-0.04426	-0.093935	0.0337189	-0.017822	-0.106985	-0.11581	0.236524	0.0152842	0.0672695	0.143055	-0.00804049	0.00882249	0.0293047	-0.0593383	0.105303	0.0705453	-0.0555309	0.256495	0.0338611	-0.0537594
Null 297	0.0696651	0.0425856	-0.201559	0.320338	0.00833642	-0.200665	-0.0481482	0.0511011	0.0601244	0.196331	-0.133368	-0.0177935	-0.0225735	-0.099485	-0.0642754	-0.160201	0.059886	-0.10198	0.0414229	0.16998	-0.00823467	-0.0397712	-0.19069	-0.0939876	-0.109445	0.0530559	-0.00457113	0.10398	0.0330049	-0.131272	-0.19255	-0.0518928	-0.0542692	-0.0380251	0.24545	0.0659092	-0.014702	-0.220069	0.147525	0.258332	0.00539525	-0.0831581
Null 298	0.195193	-0.102543	-0.100052	0.090335	0.150101	-0.142022	0.0841296	0.0667925	0.112664	0.00049431	-0.037197	-0.195618	-0.0310805	-0.075323	0.0607569	0.114556	0.0381394	0.275964	-0.0456188	0.173726	0.180037	0.00710824	0.17926	-0.0266382	-0.152067	0.091352	-0.117699	-0.188125	0.127384	0.193229	-0.143036	0.142945	-0.0632621	-0.208791	0.00802106	-0.0951933	0.0581878	0.108061	-0.123867	0.00881566	-0.195028	-0.211194
Null 299	-0.0503011	-0.212831	-0.167227	0.238555	0.0327089	-0.228041	0.116389	-0.172467	-0.176075	0.0298537	-0.129457	-0.00107186	-0.151336	0.0529839	-0.0676849	-0.168073	0.0254454	0.0501363	-0.101618	0.00181767	-0.045733	-0.0601436	0.00982963	-0.0244092	-0.111912	-0.119015	-0.234441	-0.00187894	-0.00375326	0.0219904	-0.188837	-0.0336849	-0.203842	-0.0361523	0.0891691	0.0454196	-0.290719	0.217642	0.168877	0.0758889	-0.109705	-0.0135421
Null 300	-0.0362405	0.219006	0.103285	-0.0237899	0.113697	-0.021531	-0.167374	0.146279	0.112902	0.140459	-0.164385	0.108939	-0.0232173	-0.0610788	-0.134791	0.177453	-0.0324903	-0.135503	-0.0284628	-0.0748862	0.0957542	0.0934995	0.157397	-0.101455	0.303669	0.00418905	-0.176924	-0.115894	0.114633	0.22902	0.15326	-0.193439	-0.000481629	-0.0222919	0.0122202	0.0686477	0.0904875	-0.0397354	-0.108333	-0.202189	-0.0019351	0.00631542
Null 301	-0.0501675	0.0751773	-0.00295554	0.117606	-0.0862878	0.0857798	0.166915	0.199618	-0.144755	0.0409205	-0.0358249	-0.00929503	-0.0815971	0.200188	0.0562413	-0.241275	0.00624351	-0.0375252	0.0441501	0.207567	0.149109	-0.00514956	0.0117187	0.0572287	-0.228392	-0.204689	0.0592088	0.11295	0.104681	-0.112217	-0.133884	-0.168093	-0.0860995	0.150478	-0.0736106	-0.0264994	-0.212154	0.0140696	-0.00496076	0.0567878	0.0670317	0.150462
Null 302	-0.01631	-0.069453	0.224754	0.121526	0.0196487	0.235282	-0.0939735	0.236124	0.178215	0.135016	0.0556127	-0.112103	-0.0145525	0.114127	-0.125838	0.0795747	-0.0306805	0.203784	-0.148834	-0.00534517	0.136486	-0.0531075	-0.103186	-0.0829327	0.173707	-0.232121	-0.194172	-0.156368	-0.0721869	0.0643895	-0.221786	-0.131333	0.260999	0.0450619	0.0494463	-0.00609554	-0.141538	-0.0368434	-0.242184	-0.23366	0.0560221	0.0470543
Null 303	-0.181461	-0.228192	0.0699835	0.0906772	-0.0353144	-0.137937	0.0681343	-0.208787	-0.00667234	-0.0231061	0.027455	0.235096	-0.0031792	-0.049162	-0.069953	-0.0731615	-0.0541824	0.0822227	0.188414	-0.208019	-0.09355	0.175255	-0.111356	-0.106757	0.127343	-0.196551	-0.102809	-0.0164471	-0.0122027	-0.0427612	-0.0963658	-0.232213	0.0192679	-0.0155752	0.0469262	-0.0696748	0.253027	0.12699	-0.05596	-0.138214	0.00430573	-0.0646839
Null 304	0.0208027	-0.161829	0.172704	-0.138404	-0.183965	0.0469719	0.194541	0.0528856	-0.132658	0.0991177	-0.0655238	-0.10419	0.105445	-0.0967753	-0.100597	0.0930008	0.0698612	-0.0280466	0.14961	0.198959	0.117802	0.0568831	-0.0159951	0.068176	-0.0017613	-0.019771	-0.0828593	0.0642346	-0.0379631	-0.160408	-0.0218648	-0.111942	-0.0948842	0.101353	0.0937035	0.00582668	0.15236	-0.00947383	0.147501	0.0130542	0.00798298	-0.0340426
Null 305	-0.0498527	-0.137181	0.162136	-0.152662	-0.110349	0.301074	0.00937849	-0.0217607	0.167845	-0.0160606	-0.0807891	0.159079	-0.0307288	-0.0330579	-0.0714263	-0.0501222	0.248464	0.00960882	0.0449046	-0.165712	0.0786267	-0.00907972	0.251823	-0.187652	0.0513093	-0.0821539	-0.142714	0.105894	-0.173242	-0.22596	-0.0123343	-0.145275	0.199276	0.0392213	-0.00790966	-0.0611111	0.0774294	-0.0274082	0.0790193	0.184223	-0.159586	0.0517957
Null 306	-0.138109	0.118337	-0.280178	-0.120182	-0.185901	-0.0388881	0.059078	0.19501	0.133433	0.0260702	0.22387	0.136371	-0.0296705	-0.0934723	0.100826	0.0461977	0.108462	-0.174051	0.213667	-0.279859	-0.00883639	-0.00345062	0.183448	-0.143161	-0.118817	-0.00883547	0.000250844	0.180457	0.0758208	-0.0740442	-0.0273912	-0.0892326	0.0127896	0.0261501	-0.00257	-0.0476786	0.171656	0.154358	0.236592	0.0782669	-0.0115275	0.155676
Null 307	-0.0448448	-0.213838	-0.0715442	0.251806	0.108165	-0.296645	0.0625183	0.130438	-0.190102	-0.265418	0.138699	-0.155367	-0.161224	-0.135977	-0.231843	0.07955	0.142468	-0.0953116	-0.136953	0.274278	-0.207717	0.16147	0.159177	-0.0561454	0.285388	0.0465559	-0.119264	-0.0746054	-0.0515561	-0.0726535	0.225158	-0.0217519	-0.245654	-0.0880647	-0.0446129	-0.124467	0.12845	-0.100051	0.112257	0.0484667	0.119896	-0.1872
Null 308	0.04718	-0.00762672	-0.188162	-0.128155	-0.0182262	0.0397895	-0.107251	0.174711	0.125319	0.139901	0.0112582	-0.110193	0.127286	-0.239397	0.0725465	-0.249815	-0.0175033	0.0521495	-0.193448	-0.0296683	0.21123	-0.024506	0.0931741	0.0725953	0.195282	0.0986528	-0.261383	0.102238	-0.210477	0.156822	-0.0238545	0.228695	0.0797083	-0.143536	-0.0628049	0.0460816	-0.0129616	0.0972424	-0.113163	-0.127041	0.190776	-0.096159
Null 309	0.106233	-0.0798232	0.0249715	0.139148	-0.195804	0.197705	-0.0427233	-0.0262355	-0.0731513	-0.185392	-0.0759275	-0.159877	-0.174561	-0.199728	-0.0783191	0.140636	0.188708	0.379234	0.127493	-0.0730531	0.164132	0.027017	0.0608491	-0.0929878	0.0138486	0.129875	0.261608	-0.113543	0.0670951	0.0687326	-0.0443669	-0.0717539	-0.138295	0.0661588	0.175968	-0.181823	-0.116024	0.0169828	0.146666	0.00646318	0.127469	0.0964502
Null 310	-0.0078261	-0.126687	-0.240149	-0.053278	-0.174912	-0.176298	0.167689	-0.126937	-0.00907422	-0.0186972	-0.0949791	0.0380391	0.234406	-0.0527129	-0.0975876	-0.170524	-0.204801	0.0303453	0.0691954	-0.0978086	0.258351	-0.214189	-0.280969	-0.125294	0.185995	-0.0791849	0.0917845	0.0849936	-0.0495861	-0.139354	-0.08634	0.149716	0.123101	0.0576134	-0.0678233	0.107241	-0.0617234	-0.0847403	-0.075635	-0.0571686	-0.16098	0.117762
Null 311	-0.084713	0.309578	0.253622	0.134389	0.335627	0.0719369	0.165149	-0.130592	0.149137	-0.174441	0.0109085	-0.175564	0.0912302	0.258384	-0.232763	0.173544	0.00713613	-0.260889	0.378576	-0.0884312	0.158095	0.25423	-0.121285	0.154205	0.229317	0.0666621	-0.00963466	0.152132	-0.0353843	-0.11062	-0.158304	0.0674026	-0.0102622	-0.00477924	-0.295043	-0.0354506	-0.157535	0.030619	-0.0162291	0.156295	-0.0380933	0.0193104
Null 312	0.0391084	0.131037	-0.275154	-0.142918	-0.0266362	-0.0463451	0.0200558	-0.191557	-0.0813693	0.16272	-0.0995689	-0.132745	0.00357357	0.134505	0.00175036	-0.0802501	0.110848	-0.127694	0.0312225	0.0304619	-0.0317233	-0.114504	0.0980056	-0.206034	-0.0386621	0.0859426	-0.0950245	-0.0906931	-0.123419	-0.181059	0.0503178	0.0326401	0.0766102	0.0666473	0.065137	-0.110638	-0.083332	-0.19197	0.0521539	-0.0899267	-0.0561507	-0.0976607
Null 313	0.135099	-0.154032	0.0442257	0.128834	0.0421587	0.107984	-0.129715	0.0708474	-0.162918	-0.206229	-0.137024	-0.182225	-0.0913817	0.157192	-0.047197	-0.0615382	-0.17115	0.140309	0.015721	-0.188623	-0.218569	0.166817	-0.0222993	0.114981	0.220039	-0.06091	-0.035688	0.0715015	-0.0191348	0.0678865	-0.0846293	-0.211648	-0.0678101	-0.201496	-0.217063	-0.00323053	0.0582648	-0.101633	0.145971	-0.00249962	-0.033027	-0.254121
Null 314	-0.110681	-0.20815	0.0642997	-0.135608	-0.0388742	-0.146799	-0.0671841	-0.104196	0.0841522	0.118469	0.133325	-0.0743278	-0.0109294	0.096396	0.237269	-0.0418101	-0.185234	-0.109844	-0.0265823	-0.232282	0.0184593	0.0247267	0.0876858	-0.183304	0.0367716	0.0283748	-0.0344213	0.0274377	-0.0917491	-0.0638069	0.0960384	0.00275636	0.0876375	0.0947954	0.0485173	-0.0546152	0.208723	-0.0288052	-0.0793975	0.0292359	-0.00470349	0.113849
Null 315	0.135163	-0.227904	0.149237	-0.12833	0.246211	-0.114587	-0.0193753	-0.0928826	-0.042411	-0.0398666	-0.174788	-0.205454	-0.0186322	0.0722858	-0.00265643	-0.14109	0.0428195	-0.0754529	-0.0201194	-0.138605	-0.129494	0.0396752	0.337769	-0.0790242	-0.0636764	-0.0542932	0.0853134	-0.071499	-0.116145	0.0378089	-0.101417	-0.24728	-0.104719	0.0441138	-0.127742	0.054772	0.134149	-0.142888	-0.0659881	0.0767133	0.227302	0.114284
Null 316	0.0466466	-0.1386	0.265316	-0.0955689	-0.134148	-0.223099	0.122221	0.00547967	-0.113306	-0.0846337	0.0386783	0.0424457	0.140872	0.0188874	0.181885	0.0791578	0.100357	0.175868	0.0365478	0.0217863	-0.0568275	0.145456	-0.256265	-0.0995346	0.244771	-0.0536773	0.0907985	0.0352655	0.0797645	-0.124349	-0.0256806	-0.273393	-0.131999	0.100424	-0.163668	0.219646	0.00656134	0.0737134	0.122929	-0.224415	-0.043315	0.0428672
Null 317	-0.0453273	-0.0432508	0.0565194	-0.00729289	-0.206952	-0.0798013	-0.0416153	-0.133955	-0.185774	-0.0476375	-0.145092	-0.184469	0.0899537	-0.10139	-0.131989	-0.147772	0.0969634	0.114946	0.0845747	-0.0988907	-0.218392	0.22191	-0.166984	0.000112933	-0.258966	0.00365014	-0.131817	0.0752677	-0.0429794	-0.175568	-0.117261	0.250549	0.106625	0.126345	0.107829	0.159179	-0.0589362	0.0450794	0.0604133	-0.0298698	-0.0566315	-0.303257
Null 318	-0.047676	0.0290459	-0.0443555	-0.0620867	-0.0448682	0.203986	-0.200582	-0.0783362	0.307841	-0.111326	0.0197857	-0.230591	-0.000520416	0.168723	-0.0859217	0.0179243	0.0216772	0.14002	-0.113376	-0.165166	0.0251024	0.0132464	0.0579805	-0.259605	0.09893	-0.287428	-0.00835944	0.137518	0.033651	-0.188375	0.0199645	0.0506177	0.167506	0.166653	0.0619048	-0.104726	0.0780222	0.173506	0.0670406	0.080361	0.0148153	-0.100095
Null 319	-0.150519	-0.18492	0.099237	-0.159294	-0.0115901	0.0617566	0.0775125	0.0738059	0.136687	-0.0529792	0.217105	-0.02297	-0.00843544	0.0833407	0.00234748	-0.128318	0.0856085	0.0303363	0.219612	-0.228117	0.00442589	0.0530588	0.0438195	0.295029	0.0981438	-0.0162122	-0.083173	-0.153621	-0.0930967	-0.0691783	0.271613	0.117038	-0.111795	0.026588	0.0220961	-0.248939	0.0167344	0.170286	0.114248	-0.086788	-0.0424995	-0.0982366
Null 320	-0.126412	0.0645542	-0.0581779	0.045421	0.122028	0.0991392	-0.0842047	-0.178029	0.0652678	-0.0955988	-0.141837	-0.0931578	0.0737181	0.000268793	0.0454434	-0.116325	-0.142668	-0.0593039	-0.0572898	-0.0843529	0.0631926	0.0900681	0.0483927	0.115236	0.127737	0.0199276	0.0419695	0.0157995	0.00611436	0.172945	0.0753667	-0.0479415	0.295355	-0.0224329	-0.196548	-0.253192	-0.0749336	-0.00876893	-0.0232822	-0.149727	-0.0554036	-0.136097
Null 321	-0.172757	0.0857004	-0.105159	0.249051	0.086847	0.132663	0.109096	0.052202	-0.0153459	0.0934009	-0.129087	0.0484951	-0.138698	0.127221	-0.0681155	-0.132705	0.181037	0.169905	0.334784	0.183763	-0.00926759	-0.00502393	0.131133	0.0217253	-0.0544535	0.0517828	-0.0494462	-0.246071	-0.0465686	0.156316	0.0668096	0.0551658	-0.155623	0.145738	-0.0618118	0.00776712	0.152727	0.0721	0.0290194	0.159582	0.0928285	0.06527
Null 322	0.0537984	0.254868	0.0876167	-0.100019	-0.091199	-0.0403829	0.00445521	0.00699279	-0.174049	0.152588	0.118843	0.139606	-0.121182	-0.188806	0.201043	0.0713083	-0.051037	-0.212691	-0.20823	0.259472	0.095854	0.0448535	0.152817	-0.0777773	-0.184776	-0.0111589	-0.233339	-0.0822325	0.122763	-0.0182912	-0.203424	-0.126619	0.0934502	-0.0484784	0.113516	-0.24307	-0.179157	0.0980262	-0.0356494	-0.0649672	0.0707079	0.102875
Null 323	0.183157	0.136975	-0.0959626	-0.00480509	-0.0980088	0.058165	0.01482	-0.193494	0.0998365	-0.00021385	0.0114851	-0.0948244	-0.0786723	-0.0479534	-0.0816176	-0.128874	0.151009	-0.0325838	-0.243718	0.0914669	-0.124382	0.054842	0.108541	0.193988	0.0214017	0.00426011	0.0931232	0.290462	0.150945	-0.0224942	-0.0102248	0.217288	-0.0955462	0.0283377	-0.0312235	0.0537648	-0.100805	0.0415005	-0.146048	-0.0226389	-0.071048	-0.0531335
Null 324	-0.0219673	-0.044877	-0.320352	-0.0433746	-0.0773127	0.267592	0.11731	0.176675	-0.0954738	-0.0564307	0.106856	0.063431	-0.0944438	0.186509	0.116263	0.0166185	-0.176612	0.0282689	0.0629258	-0.0746339	0.20816	0.0532812	-0.13579	0.0269291	0.000241658	0.0526119	0.055326	0.243554	-0.000804548	-0.0392871	0.0744568	0.0132756	-0.208648	-0.0442101	-0.071985	0.0253876	0.0444777	-0.0117774	-0.226833	-0.171999	0.131659	-0.0324965
Null 325	0.0290974	-0.175605	-0.139949	0.0369907	0.0291389	0.112647	-0.0906209	0.0643196	-0.152395	0.15383	0.0339363	0.154726	-0.103496	0.0278677	0.0231184	0.274189	-0.0364537	-0.159511	-0.0468243	-0.106628	0.250586	0.178788	-0.0311229	-0.164366	-0.0117829	0.0133919	-0.106852	-0.0624156	-0.00876203	0.0735531	-0.130535	0.0068311	0.0531247	-0.0191223	0.105756	0.0713306	-0.182033	0.131488	0.183319	-0.120247	0.174287	0.0572758
Null 326	-0.0129858	0.157041	-0.0741015	0.223821	-0.107608	-0.156496	0.102858	0.140216	0.240597	0.0381868	-0.0555823	0.207832	-0.0186685	-0.227014	-0.0182493	-0.10231	-0.0732626	0.156269	0.0558266	-0.011719	-0.0771659	0.328819	-0.00854781	-0.0919934	0.0769528	0.118286	0.0206075	-0.0206609	-0.0885421	0.00734761	0.146379	0.0947034	-0.143976	0.0603452	-0.233859	0.0935902	-0.0132976	-0.0154646	0.0188676	-0.0793414	0.0901699	-0.0724817
Null 327	0.0744262	-0.163818	-0.100127	0.265332	0.0660672	0.215694	0.0987239	-0.0945717	0.0584222	0.0474538	-0.0783226	-0.0613444	-0.238981	0.0275994	0.0870257	0.0816274	0.0483917	0.0696849	-0.0463252	0.0952217	-0.0226428	-0.119268	-0.208539	0.104542	-0.0263018	0.0884453	0.0707637	-0.00433828	-0.220335	-0.0560826	-0.00311664	-0.216153	-0.0411201	0.15781	-0.0433681	-0.225286	0.187146	0.0788134	-0.0389336	-0.26616	-0.0558324	-0.147059
Null 328	-0.12765	0.26146	0.111351	0.0285865	0.0816822	0.023149	0.0346515	0.170948	-0.195184	0.208219	0.0700021	0.00180761	-0.0843528	-0.195104	-0.0795303	-0.0905612	-0.0202902	0.0337485	0.0181012	-0.0220906	0.000217686	0.0938104	-0.129501	0.001414	-0.189441	0.162428	-0.0200728	-0.185466	0.11633	-0.264212	0.02599	-0.0492043	-0.0492673	-0.0681021	0.111998	-0.178736	0.0911619	-0.0041203	-0.0813246	0.105004	0.0934818	0.0963869
Null 329	0.106004	-0.0952773	0.0277097	0.203102	0.0484365	-0.158558	-0.201336	-0.0726374	0.16189	0.219945	0.0131024	-0.225447	0.0513306	-0.165161	-0.17639	-0.11133	0.0774062	0.0510249	0.0971532	-0.0812412	0.109162	0.108359	-0.0596822	0.0688875	-0.138321	-0.0857054	-0.145505	-0.148543	0.00934524	-0.00130486	0.112489	0.131332	-0.202906	-0.0797634	-0.0610861	-0.022395	-0.04678	-0.01783	0.157443	-0.0580781	0.31812	0.000441185
Null 330	-0.0880285	-0.189091	0.10314	-0.0544986	-0.250571	-0.241445	0.0515578	-0.0654014	0.116858	-0.157179	0.000364609	-0.0139781	0.000917166	0.00726628	0.0934933	0.115594	0.0236437	-0.21802	0.026392	0.166587	0.285061	-0.0571816	-0.028907	0.0954973	-0.266314	0.0813277	-0.0183013	0.160003	-0.156393	-0.0530827	-0.106782	-0.0440788	-0.0981122	-0.170291	0.136608	-0.0762407	-0.192434	0.256719	-0.0323304	0.0631296	0.136731	0.00899184
Null 331	-0.0206814	0.0265538	-0.198094	-0.154184	0.0228297	-0.115202	0.201502	0.172275	0.0513962	-0.158189	0.0826761	-0.164742	0.131012	0.0032183	0.20513	0.178921	-0.07761	0.11484	-0.104706	-0.200759	0.0766554	-0.0476153	0.210552	0.0390022	-0.0914591	0.11299	-0.0561917	-0.124531	-0.194832	0.080845	-0.184735	0.010351	-0.0877141	0.0352146	0.0727287	0.280446	-0.13625	0.00250657	-0.228034	0.122488	0.0232461	0.0604618
Null 332	0.144553	0.0420874	0.181079	-0.115833	0.109372	0.114698	0.00376452	-0.229742	-0.0341219	0.0628275	-0.0876414	-0.141653	-0.0147563	0.16171	-0.0635795	0.0959834	-0.288049	0.0310524	0.121804	0.0250661	0.150717	-0.170464	-0.0515313	-0.0141217	-0.183357	-0.226192	-0.0400462	0.00431227	-0.0963039	-0.160651	0.00367397	0.140469	-0.200286	0.157445	0.25689	-0.0489816	-0.0757733	-0.143416	-0.0848846	-0.0417257	0.00742457	-0.023585
Null 333	-0.0895968	-0.112299	0.0439345	0.0101976	-0.0263879	-0.0854322	-0.121362	-0.0950926	0.133413	-0.0961976	0.0922524	0.0189126	-0.139065	-0.122197	-0.0245048	0.185818	0.179791	-0.0508003	0.0362722	0.119054	0.00245074	0.0137085	-0.147269	-0.101864	0.0165929	0.0418772	-0.189109	-0.164757	0.0967741	-0.0440266	-0.0475348	-0.148574	0.0348654	-0.13389	0.0684431	0.0932466	-0.0164084	0.0515532	-0.0380429	0.0286808	-0.0810027	0.00282796
Null 334	0.0291689	-0.0320033	-0.220489	0.235667	-0.0330095	-0.168085	-0.106784	-0.0223395	-0.126807	0.00375916	-0.171484	0.0936602	-0.0227598	-0.292571	-0.00463611	-0.0389072	0.00568303	0.162953	0.0625048	-0.15998	0.225756	0.0202512	0.0187338	-0.10238	-0.0395764	-0.21817	-0.0401609	0.0120203	0.152638	0.0923769	-0.111515	-0.200729	-0.157642	0.0156594	0.0448426	0.179498	0.258372	0.111875	-0.267678	0.122871	0.114641	-0.100829
Null 335	-0.0684264	-0.168793	-0.141356	-0.174832	0.138648	0.1909	-0.165061	0.00457757	0.182505	0.0491249	0.121592	0.0224415	-0.0452422	-0.029048	-0.0839187	0.011809	0.00749696	0.174992	0.0520747	0.0225739	-0.224269	0.044558	-0.0794878	-0.0683094	-0.223634	0.105125	0.0289404	-0.068218	-0.0387983	0.052154	0.0581265	-0.0835431	0.0997105	-0.0266569	0.185358	-0.274659	0.218905	-0.104897	-0.0450022	-0.189761	0.0956504	-0.0733491
Null 336	-0.0462619	-0.00293226	0.038697	0.245464	-0.118979	0.171218	-0.110569	-0.13756	-0.0471992	0.0728143	-0.0636334	0.0249511	-0.105824	-0.131136	0.021436	-0.11223	0.246307	-0.156009	0.11995	0.160294	0.181774	-0.160623	0.034307	-0.0836104	0.0909991	0.0275667	-0.0766873	-0.0883914	-0.0332728	0.0899158	-0.0893338	0.067973	0.071476	0.128913	-0.0598073	0.109969	0.24394	0.16287	0.000901135	-0.0204884	-0.00791439	-0.200716
Null 337	0.0880294	-0.0792083	-0.0059064	0.213941	-0.0129206	0.0601835	-0.0923729	0.053451	0.0960368	-0.277313	-0.172451	-0.133964	0.000291757	0.312259	0.226991	0.261949	-0.0200381	-0.110952	0.0548803	0.148571	-0.0664133	-0.0665366	0.175738	-0.176951	-0.127456	0.0657453	-0.126412	0.0533691	-0.0454361	-0.080584	0.192025	-0.0133453	0.00995328	-0.165722	0.143588	0.0801997	0.144689	0.12477	-0.0865458	0.0426988	0.0171633	0.279125
Null 338	-0.145774	-0.119424	0.17603	0.149765	-0.130231	-0.159495	-0.0635182	0.241985	0.132879	-0.0560882	-0.0233027	-0.151021	-0.075268	-0.139233	-0.0963841	-0.171423	0.054571	-0.0412765	0.0590107	0.113305	0.321371	-0.136357	-0.0845222	0.155938	-0.114364	-0.0617139	-0.0669237	-0.0553842	-0.0678526	-0.304598	-0.181858	0.0840231	-0.121132	-0.00484558	0.044322	0.0616441	-0.126043	0.0379758	0.0440859	0.0310707	0.0520442	-0.128951
Null 339	-0.0702369	-0.207619	-0.0888163	-0.101111	-0.0854538	-0.164059	-0.226025	0.096205	0.11321	-0.040814	-0.112247	0.127434	-0.0760986	0.184987	-0.0821508	-0.0277381	-0.0605517	-0.0444094	-0.0333972	-0.123894	-0.038601	-0.128789	-0.0356502	0.0800663	-0.138546	0.172449	0.0273545	-0.12014	0.0523989	-0.00758786	0.0666904	0.208274	-0.0396238	0.0305035	0.281515	0.168908	-0.283074	-0.0360402	-0.245014	-0.141856	-0.0279164	0.102625
Null 340	-0.148101	0.0868266	-0.189584	-0.184211	-0.116073	-0.233819	-0.0172498	0.0227398	0.00724936	0.115184	-0.0553605	0.231261	-0.136123	-0.243924	-0.0741765	-0.0308204	-0.0717763	0.0391786	0.0389596	-0.112364	0.0877884	-0.198057	-0.163961	0.0929117	0.0365168	0.0189227	0.0443932	-0.0642074	0.15585	0.0149603	-0.226666	0.143446	-0.0776918	-0.170167	-0.175303	0.0529204	0.0352025	0.110043	-0.0814182	-0.183232	0.206397	-0.172761
Null 341	-0.119125	-0.246394	0.0169482	-0.0451022	-0.0613195	-0.139348	0.0413051	-0.0978975	-0.0798645	-0.046617	-0.14005	0.0217229	-0.0568882	0.0480923	0.136342	-0.00870431	0.0590673	-0.0214908	-0.104073	-0.016907	0.072421	-0.193735	-0.21349	-0.176376	0.0534769	0.0239089	0.120059	0.0166592	0.233854	-0.210761	-0.118454	-0.0225267	-0.253587	0.137872	-0.0271332	-0.10905	0.00881818	-0.113222	0.0552104	0.121402	0.0506181	0.0556885
Null 342	0.185678	-0.188428	0.217692	-0.194393	0.0553191	0.00626559	-0.198454	-0.187407	-0.116803	0.0132332	-0.006067	-0.181965	0.0680454	-0.0978377	0.0255976	-0.180715	-0.0514826	-0.0556479	-0.0658856	0.103549	0.0246184	0.105431	0.117966	-0.087336	0.102106	0.0732749	-0.0316283	0.142962	-0.173693	0.138675	-0.18857	0.0327758	-0.0120129	-0.141727	-0.0227885	-0.105017	0.171138	0.0320144	0.0904906	-0.203121	0.0847093	0.073228
Null 343	0.138483	0.163171	-0.00530512	0.21476	-0.117948	-0.0841905	-0.172316	0.0758382	-0.0172747	0.116555	0.141623	-0.0968343	0.00133285	-0.137428	-0.0596883	-0.0164097	-0.197163	0.0272685	0.180816	-0.147258	0.0866297	-0.0690698	-0.181782	0.193377	0.00572923	-0.31605	-0.0376526	-0.0774686	0.0221177	0.0590689	-0.102678	-0.0388674	0.0410194	-0.0631757	-0.0995291	0.0757891	-0.149636	-0.0175086	0.132183	0.0697105	-0.167111	-0.0993269
Null 344	-0.144462	0.147752	-0.129984	-0.0677483	0.0730654	0.0877669	-0.125149	0.0709703	-0.21051	0.0652831	-0.0591543	-0.00213626	0.0237919	-0.121505	-0.00562876	-0.0364286	-0.112191	-0.0438836	-0.0126577	-0.023252	-0.203225	-0.0459246	-0.08193	-0.0305732	-0.0604677	-0.0933367	0.0875141	0.066931	-0.0702288	0.064694	-0.00119304	-0.0704898	0.187928	-0.223451	-0.00174596	-0.143983	0.299935	0.187041	-0.246125	0.126512	0.153277	-0.106027
Null 345	-0.11139	0.0704737	-0.164262	-0.0293381	0.156163	-0.138916	0.161984	0.131378	0.145825	-0.141533	-0.154358	-0.00937577	0.0123382	-0.195063	0.0556924	-0.175326	-0.0350753	-0.144969	-0.0772035	0.181027	0.0468743	0.204036	0.0509994	-0.0660046	0.0468183	0.0378561	0.0474002	-0.182877	0.0803988	-0.245041	-0.182263	0.000248982	-0.0541361	0.173214	-0.0675776	-0.067159	-0.118817	0.0917784	-0.10707	0.0168437	0.169734	-0.0594771
Null 346	-0.110594	0.0427909	-0.0928657	0.041289	0.0606845	0.161661	0.182289	-0.060453	-0.114507	-0.102502	-0.0415772	-0.213142	-0.115377	-0.199784	0.272369	-0.076934	-0.079526	0.146397	0.00375662	-0.15703	-0.101021	0.0256951	0.231942	0.0274185	-0.211137	-0.220917	0.222402	0.193084	-0.113524	-0.0952253	0.113123	0.262868	-0.088929	0.113513	0.319436	-0.0734843	-0.0438968	0.117814	-0.0594608	0.116247	0.156518	-0.119367
Null 347	-0.0220962	0.0963776	-0.172763	-0.132222	-0.0503016	-0.102922	0.18425	-0.123987	-0.202302	-0.0740235	-0.109006	0.170744	0.273202	-0.0623366	0.122976	-0.189999	0.0101717	-0.0196887	0.0989076	0.164128	-0.0781068	0.00877272	0.146153	-0.0280287	-0.109278	0.0599536	0.114976	0.051221	-0.150455	-0.138001	0.249782	0.127553	-0.110537	0.153009	-0.0147888	0.179067	-0.0942544	-0.0480428	-0.0310121	0.0253679	-0.140961	-0.0535463
Null 348	-0.0797864	0.286459	0.0829698	-0.080887	0.0945606	-0.188993	-0.0722361	0.00971603	0.0710117	-0.0828718	-0.0041932	-0.0820512	-0.0873982	-0.0392528	-0.0617254	0.110757	0.0369588	-0.191248	-0.155245	0.131124	-0.117568	-0.266636	0.12106	-0.0061108	0.0463881	-0.0593162	0.0143588	0.0106243	0.0661804	-0.0584957	0.175003	0.0505504	-0.179512	-0.0273746	-0.0536437	-0.0305361	-0.0025478	-0.0744404	-0.203454	-0.15554	0.06174	-0.287394
Null 349	0.25183	-0.0884926	0.106409	0.250699	-0.0580291	-0.232416	0.0482564	-0.132748	-0.0340823	-0.0435625	-0.0730609	-0.181561	-0.0556278	0.0229682	-0.0577514	0.034418	-0.225769	-0.186323	0.174904	-0.0914753	0.164359	-0.211986	0.0845502	0.0350139	0.110148	0.0213526	-0.00274958	0.0586298	-0.128359	0.0692983	-0.0358217	-0.278414	-0.223394	-0.058141	-0.0231148	0.0108045	-0.177784	-0.0639657	0.0641663	0.0797867	0.100371	0.188555
Null 350	0.124641	0.0123535	-0.235051	-0.195266	-0.148451	0.228801	0.066507	0.0993782	0.0325598	-0.223237	-0.164485	-0.0904563	-0.00667124	0.00626678	0.0348945	0.0082877	-0.134295	-0.188262	0.0193344	0.000318487	0.226247	0.0989417	-0.0756396	0.174476	0.184905	-0.0245374	0.264731	-0.203068	0.00533736	0.176401	0.106971	0.109571	-0.0142924	0.0322501	-0.141262	0.0984421	-0.123555	-0.206747	-0.0276968	-0.0855067	-0.129548	-0.0741659
Null 351	0.14152	-0.0401062	0.097498	0.163159	-0.0365511	-0.0277631	0.117607	-0.196463	-0.193358	0.132515	0.136559	0.0524003	-0.185339	0.0873062	-0.162801	0.111917	-0.110697	-0.162411	0.0920037	-0.215996	0.000512152	-0.124921	0.103563	0.155042	0.0915081	-0.0921874	0.110616	0.0411927	-0.16949	0.115794	0.0709488	-0.142818	-0.100926	0.00419749	0.0237675	0.213018	0.136072	0.056253	0.108508	-0.00164151	0.0269545	-0.0324254
Null 352	-0.183198	-0.113618	0.00912718	-0.161134	-0.115338	-0.0848984	-0.106965	0.03482	-0.0574468	0.0323171	0.0238744	-0.210978	-0.0922583	0.0548895	-0.0969692	-0.0544096	-0.0102379	0.0737664	0.144763	0.102515	0.0650616	-0.189257	0.16853	-0.160821	-0.130641	0.0110896	0.0426371	0.0794474	-0.134647	-0.0619142	-0.0357895	0.0868243	0.0331286	0.0103387	0.09853	0.139926	0.159126	0.0977745	-0.29562	-0.12594	-0.170101	-0.031124
Null 353	-0.201971	0.100933	-0.177019	-0.0721903	0.0213792	-0.0440972	0.000205289	-0.0815935	-0.0360354	-0.0381032	-0.0606339	-0.0115446	-0.114874	-0.0660272	-0.22011	0.100809	-0.0786529	0.0791576	-0.0213398	-0.0496827	-0.171985	-0.148641	0.293648	0.075898	-0.228429	0.118972	-0.11025	-0.122465	0.156074	0.120305	0.0531766	0.0610253	-0.0164793	-0.168734	-0.0469614	0.0660741	-0.00965544	0.135538	0.0982684	-0.100714	-0.0649069	-0.112452
Null 354	-0.0178449	0.291468	0.00117704	-0.0321967	0.113354	-0.209017	-0.0311187	-0.0706783	0.134531	0.253599	-0.158546	0.0758041	0.139601	-0.236932	-0.192245	0.0186463	-0.136738	-0.0375613	-0.00688835	-0.0926621	0.012425	-0.0887963	-0.0302061	0.0674641	-0.0337183	0.119663	0.0014412	-0.180716	-0.0919257	-0.180285	0.0427525	-0.129961	-0.19183	0.215175	-0.114638	0.139148	0.087433	-0.146779	-0.215523	-0.076994	0.0453468	-0.0245572
Null 355	-0.189928	-0.14184	0.0906393	-0.0516012	0.238337	-0.119543	0.115693	-0.0873799	-0.180287	0.238867	-0.0708859	0.0522497	0.0283549	-0.0305794	-0.07785	-0.00232177	-0.130362	-0.144954	0.0328187	-0.219947	-0.0348406	0.0555974	-0.188629	0.0527181	-0.0305577	0.108921	0.00751848	0.0247121	0.0530804	-0.0479266	0.266221	0.0559428	-0.0696373	-0.0164353	-0.0292828	0.0652647	-0.177961	-0.0632852	-0.0980903	-0.274318	-0.0449043	0.116382
Null 356	-0.178001	0.0718161	0.0249237	0.0408682	0.0744935	-0.125756	0.115466	0.0739057	0.093826	-0.0562915	-0.0360025	-0.0314792	-0.132728	-0.00562985	0.167655	-0.232147	0.117974	-0.00456666	-0.207893	0.0326224	-0.0148391	-0.0256099	-0.073511	-0.233046	-0.0986594	-0.048067	-0.0674224	-0.0909849	-0.132193	-0.254682	-0.176379	0.0439368	0.144389	0.111884	0.0735351	-0.0310412	0.0283957	0.0473124	0.00499442	-0.0543522	0.0580398	0.0932662
Null 357	-0.0037439	0.212046	-0.0983165	-0.0414767	-0.113892	-0.105258	-0.0959335	-0.141353	-0.128376	0.199943	-0.00284553	-0.0986827	0.0310642	-0.158637	-0.0836939	-0.089551	0.254024	-0.00706528	0.0125641	-0.0723408	-0.1909	0.0401992	-0.107973	-0.0953774	-0.220248	0.13703	-0.0525769	0.0224484	-0.0582624	0.0114985	-0.0467341	0.118315	-0.107541	0.150764	0.050454	-0.289523	-0.101817	-0.0489565	0.0812553	-0.0870106	-0.093285	0.0619866
Null 358	0.0153466	0.0816758	0.0905196	0.172417	-0.107757	-0.203522	0.107242	-0.0476125	-0.158923	0.0545419	0.0644352	0.0237549	-0.06976	0.260155	-0.071944	-0.135863	0.32916	-0.113567	-0.0555782	-0.137545	0.0440457	0.183579	0.0951489	0.139054	-0.201193	0.0580958	-0.0945786	-0.117535	-0.0519027	0.0325112	-0.10001	-0.165633	-0.053313	0.160897	0.0659744	-0.126071	-0.160285	-0.199055	-0.22227	0.227196	-0.0846249	-0.107158
Null 359	-0.106641	-0.115714	0.0312964	-0.107631	-0.0265683	0.0169287	-0.226349	-0.0236541	-0.130572	0.00599195	-0.124357	0.0370421	0.0283007	0.157809	0.113205	0.017665	0.233197	0.0943411	0.137401	0.0475782	0.045289	0.0670175	0.109747	0.0208018	0.259648	-0.030607	0.00313003	-0.210462	-0.00197633	0.244312	-0.0129229	-0.059028	-0.161598	0.0547506	-0.121036	0.0449255	-0.0267147	-0.106869	0.269362	0.203887	0.201827	-0.057038
Null 360	0.012003	-0.0849965	-0.185492	-0.0691913	-0.119642	-0.109566	-0.234868	-0.169714	0.208364	0.217784	-0.219021	-0.00884313	0.157349	0.181258	0.0310985	0.0913056	-0.193669	-0.105813	0.00976882	0.0780986	-0.256599	0.205352	-0.0487087	0.0671438	0.10678	-0.0411627	0.092986	-0.155449	0.0860781	0.164878	-0.0550099	0.10998	-0.0991841	0.0638606	0.0817067	0.0838011	0.0632274	-0.0653736	0.079339	0.0820449	0.00635726	0.234944
Null 361	-0.00553478	-0.138661	-0.134076	-0.169802	-0.128337	0.125473	-0.186275	0.211502	0.147843	0.28715	-0.152693	-0.155066	-0.0858331	0.14038	-0.0814952	0.0322194	-0.250812	-0.161696	0.0759739	-0.135011	-0.119209	-0.0129365	-0.213447	-0.0764213	0.0410393	0.025249	0.201687	-0.296297	-0.0933192	0.0815752	0.0914511	0.00777675	-0.12659	0.130509	-0.0599326	-0.140714	-0.193777	-0.0900326	0.181596	0.0836427	-0.307357	0.153409
Null 362	0.312765	-0.188051	-0.220225	-0.116153	0.123282	0.195123	-0.042926	-0.0959073	0.131713	-0.198861	0.0650661	-0.119467	-0.0644454	0.252108	0.0549254	-0.0289399	-0.123207	-0.158402	0.291278	0.159107	0.00404415	0.146722	-0.27731	0.0916028	-0.106637	-0.0529468	-0.13779	0.0417941	-0.203109	0.109872	-0.189938	-0.149694	-0.0160642	-0.151531	0.0394399	0.164925	0.226452	0.257803	-0.23885	-0.120724	0.0998294	-0.170415
Null 363	0.0116514	-0.125144	-0.102934	-0.0595788	0.0163437	0.130018	0.0401628	0.35034	0.0713754	-0.204646	0.0240944	-0.0432354	-0.129338	0.175472	0.180456	0.00768594	-0.132407	-0.109965	0.0608903	-0.0314733	-0.139142	0.0690565	-0.0872026	0.100079	-0.216862	0.0939865	0.0229273	0.0906681	-0.226067	0.084678	-0.132784	-0.010296	-0.14708	-0.0810522	-0.102599	-0.297012	-0.208039	-0.221055	0.105657	0.029743	0.00218812	-0.183153
Null 364	0.020999	0.216716	0.150711	0.0635075	0.222899	0.0131081	0.0735536	-0.120521	-0.154241	-0.123581	-0.133361	-0.11994	-0.100253	0.134505	-0.0218327	-0.084985	0.0458271	-0.0428372	0.19888	-0.198703	0.0980017	0.0994229	-0.100073	-0.100673	-0.291661	0.131916	0.189922	-0.031663	0.257405	0.127795	0.00929216	-0.195169	-0.13357	-0.0254359	0.164992	0.164844	-0.0203243	0.237574	-0.151524	0.0604607	-0.00435977	0.0680004
Null 365	-0.0917232	0.0083037	-0.0322702	0.261785	0.082728	-0.265286	-0.099285	-0.224301	-0.0235865	0.166787	-0.0800416	-0.0577057	0.0733231	-0.168169	0.0404301	0.154912	-0.0854944	-0.087269	-0.0188929	0.0929955	-0.176381	-0.0284334	-0.108839	0.0932105	-0.0787713	-0.0183377	0.190649	0.0938723	-0.00981882	0.260501	-0.186176	-0.0171268	0.115694	-0.0492385	0.120693	-0.19659	0.0455894	0.0517655	-0.113507	0.117133	-0.125633	-0.0144801
Null 366	-0.0658283	-0.204497	-0.0792659	0.0625784	-0.00605642	0.00783119	-0.0797737	-0.200619	-0.0843846	0.0724051	0.112243	-0.0971036	-0.104441	-0.0880568	-0.0338132	-0.0706491	0.0710227	0.0984505	-0.205379	0.245161	-0.0793217	-0.234186	-0.0553395	0.169064	0.0305206	-0.160689	-0.212688	-0.017373	-0.0453835	0.0676751	-0.0871083	0.0483482	-0.0490715	-0.0699935	0.0301919	0.106092	0.159345	-0.0328627	-0.00147835	0.0185637	0.039582	0.0955049
Null 367	0.081844	0.178005	0.0877443	-0.0660619	-0.199013	0.0422195	-0.0380552	-0.0195098	-0.0696124	0.0272851	-0.175437	0.120229	-0.124962	-0.0228478	-0.164521	-0.132891	-0.0520484	-0.138571	0.250834	-0.0344733	0.0545208	0.212741	-0.0992763	-0.0922805	0.156354	-0.037513	0.164839	0.111459	-0.11736	-0.0804381	2.74643e-05	-0.127566	-0.0894167	0.12076	-0.0893766	0.0400024	-0.16778	-0.00475899	0.0701372	0.00671867	0.104223	-0.0687946
Null 368	0.0890673	-0.138665	-0.0795754	0.116174	0.187679	-0.205543	0.0864931	0.161826	-0.00491649	0.0435146	-0.0157301	0.0205942	-0.0587729	-0.0535264	-0.0433711	-0.0516143	0.135797	-0.0823965	-0.0468946	0.0130629	-0.125953	-0.195407	0.106149	0.0910336	-0.141516	0.0122988	0.0199602	-0.00190351	0.282998	0.00274695	0.0471256	0.203398	-0.118017	-0.174571	0.0430426	0.107992	-0.128325	-0.128425	0.0193386	-0.249866	-0.121061	0.0655102
Null 369	-0.0682993	0.0586126	0.0810178	-0.0843975	-0.0662649	0.149915	0.0260988	-0.207015	0.028881	0.105253	-0.0236052	-0.16736	0.0686757	-0.202919	-0.029942	-0.222308	-0.112199	0.139484	-0.230335	-0.10152	0.231241	0.0508844	-0.117183	-0.201549	0.0319623	0.068771	-0.190733	-0.0685746	0.0385227	-0.184272	0.0166972	0.0306088	-0.233943	0.00867035	0.143415	0.155564	0.284099	0.0498993	-0.125187	0.0631903	0.088431	0.140596
Null 370	-0.118224	0.177674	-0.257687	-0.106282	-0.244266	0.0356974	-0.017069	0.185845	0.277806	-0.0417819	-0.145723	-0.0171093	-0.1816	-0.152257	0.0901897	0.0434176	-0.163521	0.0627175	-0.202515	0.220709	0.0156515	-0.150443	-0.119529	0.175325	0.0307212	0.0513033	0.00900733	-0.22752	-0.0890926	0.21461	0.104331	-0.173084	0.325066	0.139266	-0.307585	-0.0864288	0.0875442	-0.102698	-0.222368	0.109314	-0.0498538	0.0964639
Null 371	0.0919251	-0.115071	0.0114935	0.164076	-0.0795388	-0.0686221	-0.068444	-0.0148264	-0.127793	0.261332	0.0352357	-0.096473	0.157088	0.309282	0.0578011	-0.0673599	0.0902862	0.060754	0.201249	-0.170663	0.290754	0.103004	-0.0739919	-0.14054	-0.125316	-0.190239	-0.113209	-0.137652	0.216227	-0.0906044	0.104926	-0.0436453	-0.0145741	0.0526237	0.000506095	-0.0389948	-0.0826877	-0.0226509	0.0691049	-0.132806	-0.206407	0.0361358
Null 372	-0.0462315	0.044619	-0.176442	0.137736	-0.181125	-0.249267	0.0353459	-0.00155646	0.184156	0.106243	-0.0414078	0.0425896	-0.156921	-0.170797	-0.125377	0.100357	0.0622646	-0.0782833	0.126559	-0.240916	-0.207912	0.11981	-0.150734	-0.0982323	-0.157914	0.0136273	0.148779	0.079945	-0.0942166	-0.0776142	0.0630692	-0.0403366	-0.0246315	-0.173603	-0.0470007	0.0709542	0.13913	-0.0025321	-0.205582	0.134186	0.0426225	0.154394
Null 373	-0.174155	0.0737368	-0.0622423	-0.140744	0.227919	0.0554558	0.0751282	-0.0683745	0.0390514	0.133893	0.0408521	0.0296679	0.0591694	-0.0464117	0.122823	0.0383945	0.125849	-0.13312	-0.106875	0.156326	-0.102055	-0.164986	0.227931	-0.147776	-0.193293	-0.0435031	0.0856297	0.0720617	-0.00477618	0.298004	-0.133303	-0.0105757	-0.185032	-0.0840561	-0.0150266	0.0538894	-0.156647	0.101437	0.0771887	-0.0610161	-0.0180004	-0.167591
Null 374	-0.12717	-0.22348	0.034086	-0.0604748	-0.115985	0.0881114	-0.133427	0.00943113	0.0556568	0.0595809	-0.0304596	-0.206376	-0.049736	-0.00930407	0.16495	-0.0617954	0.0723478	-0.0280427	-0.178227	-0.0431821	0.210342	-0.077336	0.186424	-0.278965	-0.107837	0.237158	-0.0924437	0.232212	-0.180405	0.152996	-0.158562	-0.116481	-0.02633	0.0825739	-0.21004	-0.234078	-0.0176024	-0.153322	-0.00285866	-0.0861885	0.0398079	-0.119835
Null 375	-0.0416894	0.0436308	-0.0278619	-0.11603	-0.143365	-0.119994	0.263265	0.0241656	0.215188	-0.211135	-0.0793888	-0.0482959	0.107889	-0.136437	-0.0423317	-0.115146	-0.143364	-0.166225	-0.0965088	0.0899835	0.0485349	-0.0524727	-0.058605	-0.031658	0.119877	0.0113586	-0.124509	0.0508331	0.0199943	-0.108156	-0.104047	-0.0603902	0.2469	-0.0148834	0.149304	0.0602129	0.117786	-0.16454	-0.0304819	0.259043	-0.09033	0.0956604
Null 376	-0.193392	0.0406674	-0.130772	-0.137964	0.057615	0.023541	-0.0287687	0.0114186	-0.15928	-0.153564	0.0170885	-0.032578	-0.0140957	-0.0428804	-0.0135904	-0.0842741	-0.066366	-0.0129379	0.150854	-0.102305	0.0358746	-0.017881	-0.081694	-0.212732	0.0304986	-0.213083	0.143768	-0.0417676	0.00386944	-0.137129	-0.048611	-0.088719	0.0338914	-0.0832655	0.0715363	0.137179	-0.064824	-0.196214	0.0382015	-0.0187548	-0.0934753	-0.263107
Null 377	-0.144258	0.113366	0.0418439	-0.206859	-0.0870501	-0.0543975	-0.143804	-0.195953	-0.0131325	-0.0637492	-0.107866	0.258443	0.0926722	0.0424212	0.128536	0.0411636	0.0600019	0.121402	-0.0111209	0.172887	0.269867	0.082691	0.129395	0.0386829	0.167149	-0.136708	0.0462213	-0.27881	-0.212731	-0.0741789	-0.0874044	-0.123294	-0.0111878	0.10192	-0.27516	0.182862	-0.0285808	-0.131707	-0.143971	0.121666	-0.106772	-0.24318
Null 378	0.19101	-0.147117	-0.179379	-0.184532	-0.116119	0.0827708	-0.0897607	0.0695464	-0.161198	0.0315004	-0.106069	-0.167504	-0.0754231	-0.0819624	-0.113993	0.0550651	0.19727	-0.0088465	-0.268232	0.259338	-0.0327567	0.0119996	-0.0827768	0.0172194	0.20891	-0.0397455	-0.194426	-0.0177071	-0.105228	-0.11385	-0.0541949	-0.255552	-0.186506	0.0942548	-0.102377	0.0856288	0.0895604	-0.108131	-0.0424418	-0.196248	-0.0178775	-0.0507126
Null 379	0.0779705	-0.127187	-0.024447	-0.091281	0.0446192	-0.0369139	0.126911	0.139806	0.213756	0.0934322	-0.0559802	-0.164715	0.0105588	0.0197119	0.188889	-0.0417071	-0.151458	0.112926	-0.00301646	-0.208173	-0.0793657	0.183193	-0.239905	0.0573179	-0.117855	-0.033178	0.00285085	0.0574672	0.028835	0.285397	0.101114	-0.136487	0.011687	-0.187536	0.132051	0.0759704	0.00438441	-0.26939	0.0523874	-0.0649339	0.00815942	-0.0833982
Null 380	-0.0761125	0.0870308	0.108061	0.0390028	-0.166911	0.296731	0.241416	0.110139	0.0535003	-0.0724424	0.0994332	0.00906871	-0.126895	-0.17759	-0.0421113	-0.222759	-0.143577	0.215809	-0.225162	0.0286827	-0.140939	0.192192	-0.0676475	-0.0111258	-0.156462	0.155263	-0.0837344	-0.0410744	-0.0913659	-0.0999014	0.11324	0.121147	0.0418551	-0.0575066	-0.0623097	0.172542	-0.0158234	-0.154647	0.12589	0.177067	-0.193624	0.0303177
Null 381	0.123603	0.0611057	0.0222522	0.173118	0.0880213	0.010791	-0.2341	-0.187061	-0.067642	0.0624056	-0.110189	-0.100849	0.0446717	0.162628	0.104378	0.0773967	0.150184	-0.0385639	0.0262311	0.0870602	0.110321	0.0895042	0.0526374	-0.200186	0.110782	0.125482	-0.00442335	-0.102139	-0.00111886	0.114923	0.103244	-0.131757	-0.119274	0.160729	-0.00558366	0.200947	-0.000954682	0.124395	-0.0718741	0.0342475	-0.0652429	-0.0146279
Null 382	0.0751328	0.0282911	0.065096	-0.173546	-0.00336975	0.0398958	-0.112355	0.151115	0.085929	0.0402812	-0.0299791	-0.0771532	-0.0797211	0.0397836	-0.0781842	-0.105952	0.258169	-0.0791747	-0.204311	0.0451095	-0.106105	-0.0945537	-0.0248016	0.176054	0.013368	-0.0880475	-0.101622	0.118817	0.150382	-0.00257774	-0.0170316	-0.048079	-0.228885	-0.00786776	-0.135666	-0.107851	-0.0400788	0.0733021	0.0839621	-0.117436	-0.0898716	0.099434
Null 383	-0.138971	-0.243065	0.165783	-0.0482583	0.0661442	-0.147029	-0.0162374	0.123483	-0.00665455	0.0269856	0.0485381	-0.182386	0.209775	-0.108395	0.0331151	-0.0668834	-0.201185	-0.0144133	-0.106553	0.110394	-0.112187	0.00263673	0.110703	0.176693	-0.116454	0.234461	-0.0334451	-0.0924344	-0.161087	-0.0850334	0.0267923	0.275137	0.0197248	-0.069862	-0.116993	0.251358	-0.266966	0.106016	-0.322669	-0.128254	-0.084035	0.00243108
Null 384	-0.129727	0.0921618	0.0922707	-0.196071	0.195405	-0.100027	0.0532297	-0.0975341	0.084519	0.179081	-0.0996302	-0.131625	0.00850501	-0.0891195	0.0110144	-0.0148435	0.0129196	-0.24675	0.0779166	-0.244073	-0.201402	-0.253732	0.126657	-0.20926	0.0501906	-0.0971597	0.0581051	-0.14311	0.0306593	-0.0944606	-0.122008	-0.268212	-0.0153639	-0.0634914	-0.0945163	-0.127131	0.0298598	0.153635	0.0431973	-0.293716	0.137144	-0.0403119
Null 385	0.102669	0.0958474	-0.252396	-0.0119366	-0.129778	0.183149	0.16461	0.0998989	-0.143981	-0.131231	-0.155679	0.11943	0.125619	0.133397	0.123574	0.263594	0.0659572	-0.176611	-0.03187	-0.0942719	-0.0208612	0.282294	-0.178321	-0.0898492	-0.143879	0.0105696	0.120465	0.171904	0.034761	0.143229	0.172398	-0.16948	-0.0378874	0.0903103	0.15102	-0.00468778	-0.0746562	-0.0539091	0.0830583	-0.15577	-0.0726661	-0.0398603
Null 386	-0.207712	0.176053	-0.0661797	0.0355919	-0.103552	-0.192113	-0.103492	0.2461	-0.14543	0.0402417	-0.193727	-0.0178105	-0.0945426	-0.115576	-0.0631927	-0.0324826	-0.0613624	0.105416	-0.14134	-0.21744	-0.211745	-0.118759	0.0405493	0.217343	0.198591	0.118704	0.154541	-0.129608	0.0987413	-0.269977	0.00225403	0.0192995	-0.119539	0.184807	-0.0825069	0.095824	-0.183716	-0.0671811	-0.126579	-0.0128912	-0.0435125	0.163075
Null 387	0.12132	-0.122416	0.199943	0.286077	-0.212445	-0.171551	-0.0781805	-0.0368116	0.208219	-0.0637154	-0.0933142	0.1934	-0.103144	0.0179351	-0.0248216	-0.227039	0.093157	-0.160079	-0.065278	-0.0383449	-0.0789341	0.166836	0.132103	0.0210003	-0.0886081	0.0431193	-0.0472447	-0.203349	-0.075955	-0.0865098	0.121892	-0.0284652	-0.235176	-0.21299	0.122402	-0.00592303	0.192755	0.213152	0.128391	-0.269271	-0.0651924	0.182244
Null 388	0.0343876	-0.0124313	-0.173656	-0.0773104	0.13219	0.117053	-0.0616758	-0.111952	-0.0839058	0.225147	-0.114378	0.0636255	-0.212977	-0.161622	0.0128612	-0.0817768	0.21732	-0.204932	0.0149157	0.187705	0.0115057	0.078316	0.0189794	-0.125473	-0.103257	-0.0149658	0.278322	0.0856164	0.142631	-0.0193794	-0.129499	-0.274652	0.0405893	0.0951733	-0.0200936	0.00705427	-0.0380648	-0.165693	0.0709574	0.25342	-0.015793	0.062416
Null 389	-0.137225	0.155173	0.220742	0.14845	0.107848	-0.141679	0.0109908	-0.0788007	-0.104014	0.0184958	-0.069821	0.0567958	-0.116807	-0.1715	0.045166	0.187539	-0.0792092	0.219913	0.101196	0.0828212	-0.161424	-0.0525025	0.0934686	-0.159596	-0.225038	0.107441	0.0853905	0.0263548	0.0458675	0.0281019	-0.020228	0.176078	0.0716523	0.220896	-0.180669	0.0351193	0.283239	0.0131664	0.287113	0.142729	-0.109323	-0.13194
Null 390	0.140322	-0.0965755	-0.00918878	0.0974802	-0.133669	-0.212347	-0.119224	-0.172537	-0.142451	-0.0488547	-0.120494	-0.105878	0.0354561	0.0134672	-0.197966	0.0738187	0.0136198	0.00752612	-0.0615456	-0.0551804	0.0423427	0.0223996	0.0407089	-0.0117417	0.0538883	-0.0383782	0.0271911	-0.013684	0.108064	0.0581834	-0.192881	-0.225398	0.109095	0.0455521	0.241912	0.0416471	-0.16344	0.24998	0.0958408	0.0918724	0.090589	-0.151881
Null 391	-0.0961763	-0.161763	-0.0150126	0.162067	0.14989	0.0580785	-0.116986	0.168956	0.0724465	0.00840357	-0.047935	0.137416	0.129355	0.0206042	0.0723026	0.115964	-0.182461	0.0788202	0.1505	0.131364	0.22523	0.0421337	-0.0098259	0.171743	-0.00768031	0.0500574	0.0773317	0.112698	0.139738	-0.0964042	-0.106652	0.0517772	-0.0703402	-0.00320452	-0.192771	-0.038413	0.061497	-0.118744	-0.0919018	-0.0361156	-0.136507	-0.125923
Null 392	0.130544	0.169052	0.0782291	-0.117421	0.250463	0.0613943	0.15433	-0.214804	0.122367	-0.259905	-0.00744492	0.132129	-0.0277757	0.231553	-0.0242263	0.0951196	0.30039	-0.0171347	0.0650123	0.2633	-0.165573	-0.0489726	0.0064476	-0.0753916	0.227972	0.058807	0.00167294	-0.0789679	0.142529	-0.0372639	-0.161239	-0.147855	0.0338967	0.115429	-0.141306	0.211618	-0.219063	0.166509	0.0607789	0.0841647	0.0221899	0.104498
Null 393	0.09061	-0.0895625	0.0727936	-0.0247358	-0.18391	-0.00394263	-0.139005	-0.0131643	0.234735	0.120504	-0.0428967	0.132952	-0.0609391	-0.140156	0.0371827	0.0789556	0.102926	-0.0765136	-0.10415	0.0653926	-0.185419	-0.0331517	0.0143814	0.185924	0.0819461	-0.00720528	-0.0808009	0.0761329	0.0320348	-0.134942	-0.187057	-0.205416	0.140913	0.184687	-0.0289895	0.156014	-0.149213	0.199541	0.149831	-0.0285847	-0.0513603	0.241065
Null 394	-0.0649125	0.0997127	-0.0409662	0.0393469	-0.190699	0.266957	0.127147	0.0825918	-0.0555817	-0.102245	0.00819923	-0.0424797	0.101625	-0.153063	0.102784	-0.0913724	-0.198172	-0.150077	0.086028	-0.0967575	0.259525	-0.0997215	-0.0104956	-0.19993	0.113642	-0.179169	0.0538042	0.0129474	0.222902	-0.0129036	0.107716	-0.155085	-0.160681	-0.113835	-0.00657049	-0.0744678	-0.020473	-0.163069	0.0318703	-0.166301	0.214283	-0.158828
Null 395	-0.131644	0.168574	0.150837	-0.164756	0.202351	-0.230378	0.153556	0.226468	0.0160962	0.0944181	-0.239313	-0.20085	-0.151479	-0.135228	0.00846119	0.25763	-0.241692	-0.217833	0.100059	-0.13304	-0.046759	-0.067018	-0.22417	0.0756134	0.118483	-0.0247336	0.0846998	0.106068	0.133254	0.0926265	0.0429565	0.0342755	-0.0183199	0.00919367	0.0611261	0.157426	-0.0945623	-0.135421	-0.0335214	-0.0448865	0.0669888	0.277854
Null 396	-0.0619333	-0.183297	0.0807397	-0.195679	0.153944	0.00135216	-0.131711	-0.000799066	-0.0449856	-0.0403787	0.0326476	-0.147618	0.0475853	0.0266905	-0.0730882	-0.148173	-0.252497	0.237781	-0.217909	-0.136835	0.0538797	0.118377	0.123441	-0.0350939	-0.185164	0.0306659	-0.0513972	-0.17269	-0.0216734	-0.125431	-0.0544386	0.134398	-0.0353239	-0.0889511	0.151006	0.0530131	-0.181552	0.0683667	0.101699	0.0743226	-0.120052	-0.184641
Null 397	0.269786	0.0885382	0.00586891	-0.209263	-0.103424	-0.0849245	0.0449948	0.249693	-0.209643	-0.164709	-0.135242	-0.0408018	-0.0589137	0.326412	-0.10602	-0.183433	0.0518774	0.0448084	-0.152877	-0.0272171	0.0131088	-0.18524	0.00317416	-0.179456	-0.111929	-0.0186946	-0.067778	-0.185011	-0.00466479	-0.0653961	0.0573702	-0.0921437	-0.21992	0.149672	0.0311623	0.17699	-0.0238857	-0.0573773	0.0875949	-0.113908	-0.190525	-0.205839
Null 398	-0.17483	-0.0306716	0.171077	-0.123495	-0.163211	0.0149475	-0.199475	-0.224249	0.170572	0.120359	-0.103864	-0.2186	-0.0934353	0.0856147	-0.024896	0.0219473	0.111132	-0.21312	-0.14843	0.0955954	-0.296831	0.0187703	0.353958	0.000624596	0.169112	-0.0964394	-0.0182817	-0.133548	0.0295866	0.0569998	0.0392127	-0.216538	-0.0574053	0.231232	0.122081	-0.162134	-0.248301	0.0983822	-0.010765	0.104848	0.0847464	-0.045828
Null 399	-0.0448864	-0.084609	-0.0525344	-0.168179	-0.118955	-0.00975319	-0.0781061	-0.222275	-0.148634	-0.164644	-0.0863062	-0.127915	0.0958916	0.0771033	0.0496166	-0.232807	-0.132598	0.130138	0.0417457	0.176061	-0.217133	-0.117389	0.0656493	-0.0235934	0.206729	0.0335734	-0.176335	0.083101	0.0132755	-0.0584232	0.0354145	0.106997	0.0420414	0.108661	0.0851583	-0.297262	0.0829585	-0.0642175	-0.0109303	-0.245293	-0.0681596	0.145022
Null 400	0.274832	-0.123447	0.0309928	-0.151541	-0.116066	-0.132635	-0.0172257	-0.141401	0.142338	-0.0636267	-0.0823416	-0.212618	0.120686	-0.129749	-0.0656834	0.135259	0.0438538	-0.0501235	-0.141201	-0.155634	0.00902043	0.132449	0.0057229	0.111845	0.266938	0.10638	0.0193845	-0.0396633	0.210685	-0.140079	-0.011728	-0.191132	-0.0468113	0.152166	-0.119498	-0.286728	0.135276	-0.0205727	-0.231995	-0.193473	0.0240765	-0.0593341
Null 401	-0.0756785	0.279333	0.0135884	0.0924394	-0.223442	-0.0586085	-0.241014	-0.113704	0.0572217	0.070528	0.168197	-0.247902	-0.0626649	0.107442	-0.155117	0.23691	-0.113677	0.1018	-0.142481	0.105856	0.00140743	-0.144602	-0.179511	0.119235	-0.227781	0.0804892	0.106253	0.0644456	0.157322	-0.0570077	0.134855	-0.210745	-0.017535	-0.109614	0.0340707	0.179898	0.237566	0.164558	0.0769821	-0.191698	-0.195872	-0.0458148
Null 402	0.0642147	0.0474256	-0.121639	-0.194264	0.188246	0.204886	0.0147874	0.153909	-0.0874746	-0.0718434	-0.157633	-0.164292	0.0982843	0.178051	-0.00102949	0.0928131	-0.149129	-0.0730649	-0.213292	0.129975	0.105687	-0.135973	0.0110939	-0.190936	-0.162262	0.0407731	0.148197	-0.0167888	-0.0544165	0.179446	0.0908843	0.0175785	0.0458706	-0.0808104	0.0508794	0.0550282	-0.0230973	0.0445532	-0.00261633	0.0375141	-0.0522735	0.0900358
Null 403	-0.254118	0.131172	-0.0584918	-0.0432466	0.102194	0.140437	-0.170466	-0.0966359	-0.151017	0.231609	-0.00850093	-0.0974269	0.226206	0.242068	-0.0192808	0.0453436	-0.16492	-0.140039	0.0104647	-0.268016	0.0592899	-0.150233	-0.0446161	0.00566189	0.253811	-0.13928	0.144538	-0.0231146	-0.10443	0.0175975	-0.0704118	-0.199601	0.10955	0.256203	0.0637882	0.0428628	0.0895628	-0.0925593	-0.0907041	0.142186	-0.203532	-0.121189
Null 404	-0.143926	-0.155414	0.0885364	-0.0435093	-0.113233	0.0864307	-0.126245	-0.108076	-0.0435513	0.102806	0.0768515	-0.0610812	-0.0232823	0.241854	0.00705177	-0.0542893	0.0884789	0.259032	-0.0469401	-0.0539758	0.18477	-0.224901	-0.106491	-0.207611	-0.0554331	0.167744	0.126633	-0.252894	0.178508	0.15609	-0.0170394	0.0589359	-0.00210403	-0.0638275	-0.157727	-0.063002	-0.124983	-0.0546366	-0.216747	0.138716	-0.203153	-0.169087
Null 405	-0.19693	0.148412	-0.0718551	0.0591719	0.0760954	0.0205099	-0.00829702	0.0478948	-0.220157	0.222971	0.105328	-0.177599	0.163976	0.0368393	0.141561	-0.100242	0.0681697	0.0644504	0.00408807	-0.0720467	0.171142	-0.142386	0.0262713	0.00713644	0.216282	-0.0271862	0.00506341	0.123616	-0.111375	0.0163471	0.0790219	0.151603	0.275183	-0.233909	0.109843	0.111487	0.0388288	-0.0955462	0.14565	-0.0270713	-0.142226	-0.0564116
Null 406	-0.0256022	0.109321	0.158546	-0.0636705	-0.206891	-0.151972	-0.0670714	0.0230164	-0.146273	-0.232793	0.100383	0.0887215	0.0913681	-0.152271	-0.00145954	-0.155808	0.0631948	-0.137708	-0.0651377	-0.0885169	-0.183675	-0.0744289	-0.113422	-0.23522	-0.053275	0.0987554	-0.139402	0.0338127	0.201887	-0.119461	0.0303992	-0.0297686	-0.0490097	-0.0975569	-0.0696989	-0.0159621	-0.127296	-0.107251	-0.204822	0.015713	0.240201	-0.12243
Null 407	-0.173151	0.0568014	-0.273033	0.222387	-0.0886115	0.239693	-0.293017	-0.0900148	0.260015	0.0290615	0.160374	0.176199	0.247539	0.0411033	-0.0421384	-0.126947	0.0426977	0.240447	0.333697	0.111645	-0.118878	0.0192532	-0.207076	-0.185463	-0.25011	-0.229012	-0.100768	0.066247	-0.0726977	0.109019	0.223039	-0.0677683	0.00880612	-0.205703	-0.0639875	0.124017	0.00418397	0.00327168	-0.12696	-0.0536044	0.0086025	0.213172
Null 408	0.349479	0.269617	0.10897	-0.158181	-0.0678335	0.262809	0.119956	-0.088196	0.0628922	0.0350054	-0.121851	0.153927	-0.127809	-0.0674182	0.143699	0.114285	0.157091	-0.0611496	-0.102979	0.136778	0.157506	-0.138629	0.0213193	-0.101207	-0.262719	-0.0310704	-0.204477	0.184941	-0.0436485	-0.0889651	-0.0561759	0.0199518	-0.0676925	0.0545912	-0.219337	-0.0699396	0.214611	-0.0426743	0.037041	-0.108871	0.128478	0.0113167
Null 409	0.185516	0.144098	0.0897865	-0.104906	0.0565394	-0.142782	0.06972	0.037054	-0.0411508	-0.00205477	-0.00117249	-0.084796	-0.115849	0.0107333	-0.132787	0.0648084	-0.100882	0.18638	-0.110261	-0.0632404	-0.204713	-0.216759	0.126132	0.123925	-0.167185	0.232093	-0.144208	0.093421	0.0102699	0.252476	-0.152794	-0.144916	0.0148356	-0.106925	0.12034	0.0654143	-0.00390964	0.00547893	-0.0780463	0.106359	0.137202	-0.112406
Null 410	-0.1498	-0.0115808	-0.0641588	0.199625	-0.119549	-0.129083	0.00288174	0.0279008	-0.144928	-0.179775	-0.0180913	0.0363485	-0.0749371	-0.122992	0.253211	-0.109449	0.14564	-0.218637	0.171243	0.10612	-0.0303594	0.00901195	-0.0415543	-0.113043	0.128804	0.0442603	0.0789525	-0.0286622	-0.0269944	-0.000133792	0.164532	0.031572	-0.0872067	0.143298	-0.107128	0.0844167	-0.00867574	-0.161896	-0.0676972	-0.13535	0.0250928	0.117195
Null 411	-0.19147	-0.0799968	-0.0786491	-0.0566649	0.174742	0.0173729	0.0520914	-0.0931084	0.0995254	-0.156602	0.182334	-0.143792	-0.00979346	0.0333155	-0.00940986	-0.049914	0.0350287	-0.0687707	-0.028478	0.101743	-0.133052	0.0924998	-0.130051	-0.138362	-0.171591	0.0172941	-0.0743984	-0.260926	-0.173041	0.191587	-0.145268	0.079749	0.11406	-0.0353455	0.0755309	0.114963	-0.175524	-0.0358791	-0.0303144	-0.0335425	0.00554017	0.156305
Null 412	-0.00286826	-0.174227	0.162091	-0.00991122	-0.0539346	-0.239824	0.113722	0.264733	-0.167421	0.123894	0.108797	-0.0529272	0.084847	-0.100464	-0.00191036	0.203881	-0.20281	-0.217593	0.0925374	-0.0237019	0.14889	-0.0448069	0.00467945	-0.278843	-0.236264	0.143818	-0.239304	0.167425	0.155263	0.0373481	-0.204039	-0.13443	0.0463837	-0.27685	0.0733034	-0.00510044	-0.122683	-0.00904227	0.19153	-0.136702	-0.0428893	0.0705092
Null 413	-0.0808324	-0.174318	-0.0356477	-0.192861	-0.122232	-0.11628	0.0411873	-0.185195	0.0432137	0.147492	0.041912	0.0348505	-0.0392978	0.0654938	-0.087069	-0.136559	-0.0164132	0.0933332	0.126814	-0.103326	-0.00245691	-0.0878976	0.0342734	-0.153798	0.296478	0.0415153	-0.0101292	0.0541464	0.0145952	0.0657802	-0.0394877	-0.131001	-0.161623	-0.0710406	-0.00150098	0.0448783	0.118807	-0.132817	-0.0974587	-0.124511	-0.12121	-0.0247406
Null 414	0.125976	0.187054	-0.0623187	-0.0462053	0.145847	-0.0439046	0.068556	-0.0500044	-0.0160229	-0.0563409	-0.0109751	0.217069	-0.104304	0.0314724	0.0810203	-0.0359014	-0.0460963	-0.00567785	-0.0805983	-0.0386568	0.0767106	0.0526785	-0.0576533	-0.120283	-0.143973	0.204898	0.318896	-0.0978325	-0.0851187	-0.109846	-0.166495	-0.047009	-0.0118445	0.289047	-0.111047	-0.00496331	-0.193821	-0.250997	0.0743668	0.254331	-0.101422	-0.0593501
Null 415	0.0406997	-0.21367	-0.0931435	-0.0568906	-0.093995	-0.147205	-0.0943818	0.0117463	0.226615	0.10473	-0.248918	0.205986	0.114969	0.101687	0.0146541	-0.133894	-0.24332	-0.0470484	0.111962	-0.0360693	-0.136135	0.0635563	-0.023297	-0.0164583	0.00046289	-0.181228	0.099857	-0.0548374	0.0148921	-0.164236	0.112391	0.173948	0.012077	0.131949	-0.237932	0.0409308	-0.0989528	0.039755	0.0616089	-0.256399	-0.188865	0.134686
Null 416	0.120546	-0.11515	0.230044	0.138354	-0.232874	-0.226702	-0.0686088	-0.0376243	-0.211855	-0.0189034	0.106173	-0.0724231	-0.155045	-0.160969	-0.0736687	0.0965131	-0.200047	-0.0445238	-0.0384567	0.0742769	0.0562874	-0.0679943	0.174756	0.0123225	0.110995	-0.0308825	0.0310332	0.151809	-0.175224	0.100985	0.0123212	0.0042897	-0.0145645	-0.0143847	-0.115274	0.0601645	-0.063858	0.0242167	0.0277045	-0.0778193	-0.0531453	-0.187985
Null 417	-0.0915794	-0.119134	-0.121253	0.180226	-0.189486	-0.100431	0.197957	0.134451	-0.050286	-0.119249	-0.206436	-0.162822	0.142384	-0.067332	-0.0362701	0.0242106	-0.062622	0.0184001	0.0348742	0.131532	0.179218	-0.0467022	-0.26324	-0.0378026	-0.161051	0.106236	-0.159091	-0.140316	-0.215804	0.0995215	-0.210193	-0.205298	-0.0655267	-0.0141823	0.284867	0.115574	0.0324821	0.01079	-0.1421	-0.0759396	-0.0204722	0.147449
Null 418	0.0296284	-0.209166	-0.196988	-0.128034	0.0307534	-0.0945956	-0.00782919	-0.110297	0.00275373	0.246029	-0.148098	-0.0801435	0.151497	-0.191027	0.0272402	-0.103803	-0.0386863	0.175166	-0.147856	-0.0999407	-0.159994	-0.0886841	0.0838014	-0.136579	0.254584	0.143338	-0.0174367	-0.0613619	0.0324308	-0.154996	0.0890395	-0.123223	-0.116132	0.00140373	0.0561599	0.0041221	0.127453	-0.0909424	-0.216594	0.0689381	-0.0585411	0.137001
Null 419	-0.188664	0.0378435	0.176817	0.0531308	-0.0631393	0.0268075	-0.150669	-0.136728	-0.137406	-0.225814	-0.14113	0.0957338	0.065249	-0.239121	0.00996975	-0.187501	0.109036	-0.0325917	-0.0954571	0.17136	-0.050892	0.106883	-0.0812764	-0.0890764	0.199944	-0.0779192	-0.0760666	-0.0249178	-0.154604	0.019202	0.125524	-0.0265339	0.0107178	0.0800824	0.142191	0.167469	0.0545035	0.0428104	0.0586768	0.00180215	0.110271	-0.0659706
Null 420	-0.100986	-0.00160597	0.184152	-0.0981737	0.208068	-0.2165	0.206455	-0.0273706	-0.0950698	0.316682	0.12988	0.0154966	-0.0746174	-0.254634	-0.0915545	0.0924828	0.0298092	0.151213	-0.217496	-0.228598	0.0830798	0.00834904	-0.0858551	0.0583664	0.047386	0.0465237	0.0431514	0.150144	-0.246174	0.0373852	-0.0992017	0.156422	-0.180017	-0.115149	0.128943	-0.152944	0.00772572	-0.11073	0.0495255	0.116788	-0.171057	-0.167007
Null 421	-0.109492	0.0735907	0.0860879	0.141914	0.193162	-0.136461	-0.257655	0.213039	-0.0892271	-0.0902861	-0.00512425	0.11358	0.237185	0.0318511	-0.0691542	-0.151201	-0.209039	-0.1658	0.0617682	0.0483699	-0.131868	-0.119157	0.07988	0.1009	0.118371	0.0753175	0.0241089	0.110525	-0.0255295	0.0310572	-0.138481	0.0176538	0.0681606	-0.0754695	0.112593	-0.117664	-0.0773375	-0.150887	0.204203	-0.165029	0.153594	-0.159187
Null 422	0.193717	-0.146079	-0.0632921	0.0342989	-0.221943	-0.119198	0.137059	-0.230342	-0.16854	-0.0715366	-0.199437	0.0202479	-0.000484286	-0.161145	0.040647	0.0303441	0.0969179	-0.0921264	0.235075	0.169399	-0.105033	-0.0873592	0.120073	0.213452	-0.0781666	-0.0148429	-0.0422069	0.0868204	-0.1683	-0.0173603	0.0276736	0.0319103	0.0083958	0.143009	-0.136481	0.0865325	0.194741	-0.0251736	0.202509	-0.0330733	-0.268812	-0.0204628
Null 423	-0.0963352	0.0466639	0.00586791	-0.130015	-0.127003	-0.00604994	0.2578	0.114962	0.0232648	0.0533359	-0.0979052	0.0922741	0.0555054	0.0300655	-0.0965939	0.0855313	0.00325117	-0.0190796	-0.0401573	0.147112	0.00415485	-0.148463	-0.0123892	-0.109147	0.0331045	-0.0820719	0.183723	0.23221	-0.0510523	-0.260413	0.261477	-0.098984	-0.0113419	-0.228828	0.346066	-0.165692	-0.200714	0.037071	0.0255979	-0.272597	-0.101042	-0.111762
Null 424	0.103974	0.0168423	-0.0527767	-0.0638431	-0.0170462	0.0847754	0.226045	-0.159867	-0.245924	0.229996	0.13814	-0.100306	-0.0313096	-0.0919635	-0.0830753	0.0983885	0.275812	0.133201	0.0553858	0.110189	0.213591	-0.0192695	-0.0203057	-0.0981996	-0.0623153	0.00555387	0.0437799	0.011988	-0.195263	0.0776466	-0.151833	-0.0812359	-0.175991	-0.0185602	0.00418216	0.0590912	-0.106003	0.105368	-0.114635	-0.0529804	-0.104999	0.05901
Null 425	0.104849	-0.204085	0.0192415	0.15	-0.171403	0.0945103	-0.0517992	0.104997	-0.0993949	-0.0204859	0.159992	0.154427	-0.0403977	0.030175	-0.089339	0.112896	-0.0200108	-0.0336164	0.0325613	-0.0286458	-0.196961	-0.11955	-0.133659	-0.0945884	0.279361	-0.0263704	0.0599244	0.0100704	-0.0966328	0.0117945	0.128534	0.0544991	-0.0701822	0.166124	-0.129201	0.143649	-0.25188	0.188964	0.130192	-0.144877	-0.150873	0.0218225
Null 426	0.0326896	0.0948323	-0.0617473	-0.180232	-0.254748	0.0483051	-0.0340539	-0.00323347	-0.137433	-0.0182243	-0.061734	-0.0741145	0.145749	-0.0778652	-0.141419	-0.256347	-0.215397	0.16433	0.0670851	-0.132247	-0.0661083	-0.0610183	-0.0173956	-0.225518	-0.0132689	0.0418239	0.271812	-0.0328452	-0.165562	-0.306774	-0.101884	0.190663	0.0981746	-0.117952	-0.310749	-0.0174948	0.0358821	0.0682201	0.0605714	0.210851	0.101108	0.126425
Null 427	-0.0366446	-0.120235	-0.135275	-0.123404	-0.190908	0.165425	0.16731	-0.22087	0.132426	-0.184286	-0.0520011	-0.114233	0.0203434	-0.211885	-0.0737108	0.142333	-0.114069	-0.0767086	-0.0138146	-0.112842	-0.00730856	-0.10726	0.0567451	-0.0171808	0.00641532	-0.0871996	0.136	-0.0559885	0.0961515	-0.0156316	0.0238422	0.194456	-0.0963531	0.111936	-0.180418	-0.13714	-0.0295282	0.097385	0.170416	0.433134	-0.0655599	0.144259
Null 428	0.0686051	0.140526	0.0847924	0.179949	-0.0689601	-0.264804	0.114069	0.0169854	-0.164553	0.0940427	-0.00991701	-0.082316	0.0228542	0.037118	0.0107773	-0.0225749	-0.0550105	-0.178932	0.0795967	0.111711	-0.287785	0.0874122	0.235251	0.114049	0.00271917	0.0571168	0.073	-0.0382672	0.118112	0.19972	-0.159165	-0.000895867	-0.176871	-0.12938	0.0891131	-0.159725	0.134776	0.0538727	0.132197	0.0923596	-0.0565319	-0.0487507
Null 429	-0.159883	0.0019563	-0.114496	0.120112	0.109915	-0.0465289	0.153893	0.0865195	0.134045	0.0261673	-0.0679065	-0.147664	0.222885	-0.0442803	0.212641	0.0377583	-0.132001	-0.144778	-0.281337	0.0633419	-0.0861723	-0.0179654	0.0603834	0.0572612	0.0879698	-0.00801882	0.0849773	-0.132381	0.139105	-0.0274437	-0.0649242	0.0697938	-0.125516	-0.122413	-0.148568	-0.0182598	-0.205479	-0.251965	-0.00862084	0.173212	-0.135379	0.0242623
Null 430	-0.0523983	-0.125487	0.102927	-0.0351463	0.00718083	0.0616085	-0.042788	-0.0803532	0.0609676	-0.217126	-0.0295933	0.00548931	-0.0643608	-0.0377733	-0.0495904	-0.0903409	-0.0944534	0.0562785	0.0622995	0.0202012	-0.149897	0.231272	0.113364	-0.0969383	-0.219521	-0.0981818	-0.170758	-0.0835001	-0.180519	0.163848	-0.208421	-0.0930489	0.0210657	0.0434395	-0.141249	-0.0750909	-0.0333086	0.114823	-0.00700501	0.0545387	0.116573	0.175032
Null 431	-0.1907	-0.0491469	0.115075	-0.172917	-0.244571	-0.116987	-0.114048	0.099894	-0.0291159	-0.246119	-0.0600603	0.106984	0.00525352	-0.168635	-0.0795223	-0.0836063	-0.0519004	0.0176739	-0.246111	-0.178081	-0.134788	-0.0615946	-0.0330291	-0.0314791	0.12148	-0.121678	-0.0378081	-0.0499305	0.0373805	0.0267957	0.0870847	-0.110416	-0.0850469	-0.171868	-0.213716	-0.12135	-0.0375365	0.0220834	0.0570903	-0.300087	0.144794	-0.0276069
Null 432	0.0685549	0.0840492	0.125615	0.02563	-0.123236	-0.0511021	0.0362963	-0.122301	-0.143928	0.165377	-0.0575419	0.0313852	-0.194873	0.0131965	-0.162222	-0.018943	0.0300105	-0.240281	-0.235828	-0.212119	0.103346	0.126211	0.132419	-0.142123	-0.267966	0.0612553	0.00388067	-0.0237488	-0.166269	0.0235145	0.184195	0.178831	0.0386736	0.066967	-0.15693	-0.168128	0.197396	-0.0304133	-0.286838	0.0731803	0.183432	-0.220069
Null 433	0.10029	0.315185	-0.267109	-0.18762	-0.0701232	0.128806	0.269546	-0.145801	-0.174127	0.106252	-0.177734	0.140988	0.0860655	-0.183462	0.0146443	-0.0950276	-0.140273	0.0356919	-0.14841	0.0676981	0.031197	0.011408	0.0916336	0.0183011	-0.0415594	0.0537316	-0.182744	-0.174473	0.0453595	-0.04059	-0.0387289	0.192654	-0.162929	-0.163809	-0.0672859	-0.0563906	0.13745	0.0637876	-0.0747364	-0.0548314	0.145491	0.0933813
Null 434	0.137376	0.0276173	0.00032321	0.14824	-0.105582	-0.200642	-0.107708	-0.121095	0.0481186	-0.137362	-0.105269	-0.0245725	0.00159217	-0.124474	-0.136612	0.256289	-0.0529291	0.126984	0.132464	-0.201271	-0.19899	0.120273	0.0918345	-0.121558	-0.0239474	0.16299	-0.0596941	-0.128792	-0.0887929	0.373014	-0.134406	0.168266	0.0261964	-0.0559859	0.0962183	-0.08252	-0.0192562	-0.111497	0.0416868	0.14443	-0.159692	0.158675
Null 435	-0.153513	0.168119	0.194076	-0.175991	-0.13984	-0.230555	-0.0162246	-0.000809131	0.152023	-0.0418909	0.0770058	-0.0384744	-0.0376813	-0.0434836	-0.152825	0.0313089	0.145425	0.240299	-0.185845	-0.32002	0.1507	0.0459302	0.112282	-0.164486	-0.247585	-0.0398152	0.0273797	0.00738476	-0.0151483	0.0963027	0.0410817	0.108691	-0.16216	-0.0325491	0.206096	-0.02306	0.122826	-0.225566	0.138058	-0.0465342	0.0225774	0.123291
Null 436	-0.182169	0.215445	-0.0282163	-0.089031	0.0210457	0.00389135	-0.0539917	0.163856	0.0262544	0.0845574	0.050811	-0.00498256	0.0555125	0.0220983	-0.137	0.0292705	-0.126493	0.133432	-0.0737186	-0.203323	0.043485	0.0420261	0.166851	-0.07242	0.061776	0.0944046	0.00339224	0.237336	0.253649	0.14776	0.0795328	-0.158961	-0.147905	-0.0874304	0.00519446	-0.156544	-0.122365	0.0208502	0.00494939	-0.0357046	-0.0801675	-0.0443679
Null 437	-0.0424157	-0.210725	0.0607249	-0.0784995	0.141957	-0.136528	0.0786414	-0.172934	-0.0143265	-0.255096	-0.0857546	-0.0821715	0.0875257	-0.11251	-0.0653555	-0.169728	-0.181069	0.0107918	-0.0506898	0.077311	0.0222828	0.0193316	-0.0637974	0.214305	-0.0119871	-0.019241	-0.156824	0.186877	-0.1426	0.118859	-0.0527821	-0.0541012	-0.113353	0.0673542	-0.111986	0.113939	0.167006	0.0295366	0.00787214	0.0224993	0.116495	0.332859
Null 438	0.113182	0.0182636	-0.230694	0.00457705	-0.140174	0.0380994	-0.0177731	0.132631	-0.0702974	0.153299	0.0567511	0.292703	0.0577791	-0.0881826	0.215369	0.0993776	-0.031199	-0.197755	0.233971	0.126051	0.0244541	-0.136767	0.0792146	-0.0174752	-0.101766	-0.0560114	-0.0249335	-0.0134999	0.0639826	-0.0613866	-0.0463129	0.0024421	0.111952	0.0751059	-0.104533	-0.172966	-0.207665	0.351816	-0.0809672	-0.000981269	-0.269669	0.218107
Null 439	0.22663	0.0991522	-0.00244861	0.0471318	0.197092	-0.136024	0.0513935	-0.283581	0.176583	0.06431	-0.0336828	-0.0226615	-0.021806	0.19422	0.14646	-0.141126	-0.0375415	0.148475	-0.224153	0.115669	-0.166322	0.0469875	0.0363103	0.126512	-0.0614245	-0.173724	-0.0544704	-0.0873518	-0.00857733	-0.217617	0.0398652	-0.0245278	-0.166079	0.0849272	0.132505	-0.00378145	0.0920288	0.176983	-0.0183855	-0.0556168	-0.0656262	-0.00743512
Null 440	-0.170306	0.238691	0.0488278	-0.0808629	-0.0588732	-0.20436	0.146158	0.23158	0.017251	0.131017	-0.213441	0.162193	-0.0300181	-0.19161	-0.0973882	-0.104431	-0.148861	0.0689188	0.112578	0.21831	-0.142708	0.00319715	0.0959884	-0.0197826	-0.130183	-0.0976975	-0.0401396	-0.0678628	-0.152245	0.122941	-0.142355	-0.225216	-0.201943	-0.0669596	0.0207144	-0.146579	0.0663901	0.095279	0.117937	-0.267817	0.0251859	0.142958
Null 441	0.114066	-0.303512	0.0314626	0.0753101	-0.0741362	-0.114721	-0.125178	-0.237632	0.12398	-0.121553	-0.0413527	-0.274103	-0.130465	0.0676671	-0.13108	-0.146487	0.0735944	-0.0269854	-0.169965	-0.0941766	0.158548	0.0582493	-0.0537805	-0.0451766	-0.155788	0.117804	0.112741	0.162483	0.0360474	-0.0779671	-0.112559	-0.0969977	-0.165066	0.15055	-0.0245792	0.125264	-0.0628811	0.00549573	0.0776091	-0.31958	0.0937917	-0.0644313
Null 442	0.0681875	-0.117482	-0.120788	-0.00577594	0.226848	-0.246972	0.202736	0.260579	0.020047	-0.22435	-0.107699	0.135573	-0.110876	-0.11061	-0.0813407	-0.0484361	-0.0978031	-0.130741	0.0268287	-0.175032	0.119513	-0.0555479	0.100192	0.158016	-0.0477003	-0.0392465	-0.0353132	-0.135856	-0.109408	0.0159694	0.0526832	0.0254179	0.13609	-0.105795	0.0729023	-0.202047	-0.0844922	0.141698	-0.0120828	0.2724	-0.181084	-0.027082
Null 443	0.0307442	-0.171006	0.156925	0.117704	-0.169004	-0.119281	0.25193	-0.245521	0.0574073	-0.033934	0.162527	-0.0502813	0.0517748	0.0562521	0.14446	-0.0262578	0.0870648	-0.0381233	-0.258256	-0.0440422	0.0130589	-0.05423	0.222749	0.0558467	0.00179274	-0.114362	0.024683	-0.235183	0.057745	0.0324105	0.205743	-0.015773	-0.108497	0.141969	0.23034	-0.0295146	-0.0814339	0.218742	0.220785	0.0559633	0.078745	-0.113133
Null 444	-0.196207	-0.175119	-0.0405569	-0.124211	-0.144713	0.0210812	-0.194556	-0.0694164	0.14901	-0.0401463	-0.078524	0.0445239	-0.121399	0.258701	0.0673998	-0.0878647	-0.157077	0.11625	-0.0124052	0.0886253	0.135641	0.0275306	-0.097994	0.027909	0.170272	-0.0143519	-0.130535	-0.188903	-0.0474207	-0.120603	0.0753504	0.141919	0.102913	0.100163	-0.282552	-0.0472005	0.190005	0.0765506	0.0063031	0.0546677	0.0228999	0.106236
Null 445	0.287222	-0.0636158	-0.314757	0.0953317	-0.20828	-0.0593705	0.137476	0.193574	-0.102698	0.0663669	-0.0953387	-0.0060312	0.0815377	-0.120675	-0.0629619	0.0967008	-0.115751	-0.11137	-0.207933	-0.174661	0.0288033	-0.0691606	0.0495221	0.266865	0.140986	-0.00139522	0.129576	-0.0647032	-0.0232833	0.10485	-0.13077	-0.0329176	0.190671	0.0335807	0.123559	0.0105381	0.267177	0.06948	-0.0312067	-0.158368	-0.0984154	-0.0826307
Null 446	-0.0355391	0.0224354	-0.137843	-0.242204	-0.0984917	0.221455	-0.0247428	-0.145505	-0.0539031	-8.52842e-05	-0.0873937	-0.143255	-0.0241535	-0.0849506	-0.03356	-0.0796433	-0.170101	0.179919	-0.262893	-0.179815	0.0485925	-0.0972659	0.115776	0.00431278	-0.0819473	-0.0288464	-0.210451	-0.149288	-0.107412	0.0190246	0.118401	-0.113522	-0.0838016	-0.0125478	-0.0538353	-0.133564	0.190531	-0.337108	-0.0670241	0.173274	0.00686229	-0.000197377
Null 447	-0.150146	0.0095925	-0.152444	-0.00543796	0.2159	0.373738	0.0155084	-0.129478	0.0586741	-0.117426	-0.172412	-0.05179	0.122069	-0.0751235	0.21272	-0.191152	0.0289763	-0.102337	0.0379084	0.225654	0.0255059	-0.092979	-0.13744	0.145782	0.270439	-0.103912	-0.0218812	-0.229793	0.191217	0.252954	-0.0606667	-0.104314	-0.185465	0.169441	-0.210289	-0.0332891	-0.0795614	-0.0257852	-0.011572	0.235889	-0.0493977	0.0856949
Null 448	-0.0143173	0.00144379	0.107231	0.0228537	0.184011	0.131474	-0.0124076	-0.176824	-0.0915043	-0.238648	0.0545245	0.0830928	-0.0354025	-0.0723327	-0.158051	0.145617	0.0148557	-0.139409	0.0717063	-0.116586	-0.219602	-0.0370705	0.0475876	0.0798499	-0.168483	0.0322268	-0.107887	0.250231	-0.0428092	-0.203812	-0.0784874	0.00829506	-0.105967	0.127607	0.0261983	-0.156876	0.230287	-0.152056	0.091877	0.0686972	-0.0995711	0.00429572
Null 449	0.109845	-0.0362588	0.122513	-0.160374	-0.0334891	0.0955665	0.0842703	0.20911	0.169978	0.0060079	-0.109731	-0.209445	0.107036	-0.0318527	-0.0969882	0.0262525	-0.00612438	0.104024	-0.0478725	0.0203053	-0.0394219	0.206763	0.00581378	0.0339624	0.11869	-0.163372	0.1188	-0.0199578	-0.120618	-0.236076	-0.0876039	0.220498	-0.0367493	-0.10105	-0.0476645	-0.0577263	-0.0415708	0.145875	0.118616	-0.0767969	0.0485338	-0.00241858
Null 450	0.104998	0.196998	-0.0589232	0.218811	-0.00555375	0.117164	-0.0251084	-0.136404	-0.141676	0.0999635	-0.12564	0.0639906	-0.065531	0.235957	-0.0515818	0.0687185	-0.128119	0.168396	0.204762	0.0965976	-0.117287	0.0203357	-0.100781	-0.0652785	0.177197	0.000439538	-0.0588517	0.023574	0.175798	-0.0198633	-0.141831	-0.0526148	0.0462853	0.246623	-0.0359195	0.090233	0.154097	-0.0893351	-0.163119	0.0930134	0.122999	-0.194731
Null 451	-0.148282	0.107536	0.106052	-0.0927486	-0.0927686	0.0315064	-0.0292599	-0.010523	-0.0686125	-0.0075039	-0.117377	-0.05947	-0.0582275	-0.0949407	-0.144686	-0.055052	-0.141162	0.179892	-0.240588	0.0812629	-0.213757	0.04962	-0.118365	-0.254721	-0.167629	0.129853	-0.0680678	-0.138945	0.164101	-0.0863457	0.0129284	-0.225931	0.154098	-0.174301	0.194012	0.010504	-0.0880808	-0.0325538	-0.0162809	0.238477	0.0401505	-0.0530188
Null 452	-0.173321	-0.0628185	-0.121202	-0.18246	0.153414	-0.0251205	-0.117122	0.00977505	-0.0957823	0.273976	-0.159973	0.012435	0.0114678	-0.00201512	0.07347	0.127656	0.0019389	0.0405049	0.145571	0.0046115	0.111206	-0.0228017	-0.173238	0.00875505	-0.000256037	0.174319	0.165846	-0.0199245	0.093055	0.163686	-0.0441893	-0.0024274	0.125358	0.0854052	-0.00106599	-0.0922627	0.0593146	0.17161	-0.123244	0.0239854	-0.228168	0.149859
Null 453	0.0538235	-0.153027	0.170993	-0.096044	0.0771351	0.0223443	-0.134401	0.0405557	0.143077	0.13048	-0.149741	0.0720029	0.261232	-0.19315	-0.144863	0.130172	0.102349	-0.220586	-0.160515	-0.191076	-0.243441	-0.151349	-0.00781787	0.00705845	0.15539	-0.104957	-0.0400591	0.0161107	-0.123169	-0.164528	0.0606709	0.0192018	-0.175373	-0.128676	-0.0204799	-0.106663	-0.12996	0.127943	-0.0983421	0.0362052	0.251629	-0.0333427
Null 454	-0.183218	0.027293	0.0964685	-0.0783727	-0.123569	0.0957755	0.00368116	-0.140997	0.272076	-0.184246	-0.0214173	-0.280628	-0.0760282	0.0844696	0.0843416	-0.189602	0.188177	0.0731115	-0.0240201	0.0730823	-0.0885118	0.126005	-0.172746	0.142176	-0.105565	0.102258	0.0327288	0.023146	0.145277	0.0813581	0.204892	0.0916669	-0.0795306	0.149032	-0.0966383	-0.0299186	0.220427	-0.128343	0.057245	-0.125528	-0.230911	-0.122217
Null 455	0.137697	0.188769	-0.139687	0.2391	0.176698	-0.180297	0.0178296	-0.056769	-0.0587167	-0.0810135	0.0162383	-0.110734	0.00738484	0.0361235	-0.158128	0.0227367	0.0909925	0.0609549	-0.0981351	0.0275654	-0.0492005	-0.00695031	-0.131058	0.114708	0.11913	0.0154656	-0.12912	-0.0179404	0.113195	0.174293	-0.17012	-0.215718	0.0362124	0.0760339	-0.14653	-0.0350716	-0.199304	0.0944184	0.00238492	-0.0660743	0.23198	0.0880504
Null 456	0.106917	0.00904457	-0.0938556	0.0771486	0.0508872	0.289482	-0.130728	-0.185629	0.0391058	-0.189258	-0.110825	-0.000266127	0.0550532	-0.175348	-0.133069	-0.128326	-0.150008	-0.0281378	0.0321917	-0.13679	0.116586	-0.0426109	-0.0440025	-0.213492	0.194282	0.156575	-0.108626	0.0431562	0.0705958	0.0173412	-0.0667499	0.0621434	-0.075039	-0.113075	0.0124979	-0.194232	0.0322727	0.0475429	-0.00550601	0.10234	-0.201108	0.203765
Null 457	-0.0263859	0.114425	-0.00314754	0.166887	0.00338955	0.0150579	-0.296523	0.00588396	-0.210012	-0.212318	-0.00436485	-0.0577441	0.0258873	0.166978	-0.0984801	-0.0728384	0.21813	-0.0312155	0.0530961	0.0558345	-0.023609	-0.178758	-0.1203	-0.145594	-0.200441	0.104915	-0.0890509	-0.0742481	-0.0936116	-0.0571491	0.105467	-0.249668	0.096771	0.0872121	0.166033	-0.207207	0.0897676	-0.00522902	-0.055348	0.0546041	0.107955	0.16036
Null 458	-0.0533603	0.0900927	0.128644	-0.115491	0.134667	-0.152149	0.0784344	-0.175272	0.141265	0.14082	0.156371	-0.168235	-0.121765	-0.0536107	0.124482	0.0842025	-0.0263544	0.139073	0.128312	-0.0861998	-0.0731193	0.0289962	-0.0753572	0.0333246	0.100417	-0.0735722	-0.046737	0.231459	-0.16866	-0.120594	-0.0578419	0.162866	0.208857	0.0179438	-0.0669578	-0.0563549	0.0523436	-0.065777	-0.011204	-0.0844257	0.232303	-0.24166
Null 459	-0.126583	0.328371	-0.199176	0.125237	0.290776	0.0841998	0.232268	0.155248	-0.0993227	0.371119	-0.129106	-0.135916	-0.0852444	-0.121058	-0.00352861	-0.0708566	-0.244393	0.0673333	0.0126659	-0.165007	0.212709	0.144737	-0.224776	-0.0333555	-0.0968886	0.0270493	-0.0229879	-0.11437	-0.0479541	-0.209336	0.0103963	-0.261191	-0.104837	0.116297	-0.131422	-0.117235	0.0937755	0.01441	0.0781146	0.201697	-0.149752	0.0963863
Null 460	-0.0475112	0.274859	-0.184233	-0.0497018	-0.08117	-0.0370058	-0.0464908	-0.103984	-0.00898929	-0.0494516	-0.168061	-0.0425474	-0.0611033	-0.0113934	0.160121	0.119296	-0.0566248	0.13679	0.11916	0.213068	0.241565	0.102299	0.220978	-0.16891	0.00588054	0.0925186	0.126019	-0.13046	-0.205505	-0.0654966	-0.1705	0.0940997	-0.0265237	0.0695115	0.0694243	-0.255588	-0.291085	-0.197382	0.0551058	-0.178651	0.0299723	0.0664946
Null 461	0.00883494	-0.165243	-0.136308	0.0886094	0.136315	0.234486	-0.0821409	-0.111258	-0.123636	-0.0997761	-0.156731	-0.13179	0.123059	-0.29797	-0.148934	0.120989	-0.183054	-0.202348	-0.183174	-0.150498	-0.131757	-0.153641	0.00347111	-0.0803064	-0.184757	-0.088723	0.0180567	0.0230495	-0.0161762	-0.0303318	-0.0788197	-0.0162784	0.059896	0.156091	-0.169824	0.0823875	0.00937454	0.11474	-0.217713	-0.11434	0.0663175	-0.151866
Null 462	0.00958261	-0.109458	0.129056	-0.148335	0.0391397	0.113902	-0.171446	0.0608267	-0.0331716	0.142491	-0.0951763	-0.0361766	-0.113945	-0.00503748	0.0129412	-0.130872	-0.109903	-0.0128987	-0.166804	-0.191099	-0.059828	-0.0292985	0.0475423	-0.0644163	0.0430423	-0.0866586	0.122427	-0.0814852	0.0261024	-0.212397	-0.186316	0.0678501	-0.209843	0.0754236	-0.258749	-0.0309649	-0.159115	-0.0170946	-0.00736767	-0.060581	-0.0429962	-0.155157
Null 463	-0.193342	0.11628	-0.0770377	-0.131631	0.0276614	-0.166231	-0.0911542	0.246454	0.137303	-0.098566	-0.0797351	-0.0655321	-0.0847517	0.13373	-0.090281	-0.119424	0.166909	0.362003	0.159872	-0.0783845	-0.15753	-0.224155	-0.126362	-0.026246	0.042651	0.276329	-0.199339	0.061311	0.198673	0.0278996	-0.00589139	-0.0679652	-0.0542236	-0.0351968	0.00519905	0.0536108	-0.118218	-0.0455652	-0.205232	-0.0948338	-0.215244	0.142741
Null 464	0.163245	-0.0719247	0.162708	-0.101192	-0.0346943	-0.0778976	-0.138592	0.0436762	0.0491853	-0.0387892	0.0379968	-0.0538446	0.0833342	-0.00163469	-0.0346329	-0.206901	0.137784	0.0104814	0.158642	0.0778066	0.157495	-0.066192	0.0453108	-0.264611	0.158318	0.030132	-0.131427	0.233112	0.0200336	-0.0730273	-0.0245266	0.128687	-0.195467	-0.0339524	-0.224725	-0.036262	-0.216402	0.0654401	-0.165164	0.124385	0.195808	0.0540143
Null 465	-0.14869	-0.00850798	-0.304973	0.0988104	-0.0640584	-0.0385852	0.249812	0.0485822	-0.0592819	-0.111355	0.178348	-0.0290116	-0.0695692	0.00397834	-0.0411256	0.0663827	-0.040426	-0.175411	-0.0807232	-0.0241103	-0.0849643	0.0191835	-0.0599435	0.175372	-0.230345	-0.203419	0.038879	-0.216233	0.157984	0.027516	-0.0916173	0.199664	-0.10543	0.253497	-0.0577864	-0.111054	-0.0165498	0.190183	0.0447862	-0.188711	-0.0535997	-0.0425072
Null 466	-0.0087262	-0.103374	0.215289	0.197315	-0.228898	0.0754408	-0.034809	-0.236937	0.0265378	0.0420191	-0.193387	0.020303	-0.0308508	0.182875	-0.08503	-0.116774	0.0652617	-0.196188	0.0496501	-0.15639	0.06531	0.0196495	0.106456	-0.125269	-0.0748434	0.197102	0.101513	0.156515	-0.233812	0.347154	0.0988913	0.118797	-0.109372	-0.091572	0.0129589	0.0396266	-0.0554336	-0.197869	-0.149571	-0.104199	0.262967	0.00193218
Null 467	-0.0173967	-0.100629	-0.215702	-0.181371	-0.155064	-0.0571339	-0.00249415	0.0752833	-0.149466	-0.0734511	0.185548	-0.0601928	-0.135793	0.118125	-0.0848916	0.121031	0.136267	0.189219	-0.135034	0.190956	-0.0339281	-0.0584389	0.252246	0.103921	-0.0622825	0.163133	-0.147263	-0.179888	0.0346226	0.212178	-0.0954249	-0.16001	-0.131561	0.189685	0.0839524	0.220335	0.113382	-0.00617028	-0.0536317	-0.0473641	-0.0695378	0.0506929
Null 468	0.00413187	0.199985	0.198766	0.00900195	-0.121811	-0.0562785	-0.119399	-0.174986	0.0298056	0.0688865	-0.0297149	0.143765	-0.0722309	-0.111977	0.0457062	-0.164059	0.126498	0.129386	-0.09423	0.20497	-0.0421859	0.08538	0.041055	-0.133109	-0.129824	-0.121723	0.0127377	-0.176263	0.0491338	0.0310316	-0.014544	0.080825	0.0912016	0.234214	0.024907	-0.0243162	-0.025891	0.0917216	0.000678831	0.220587	0.105845	0.0984394
Null 469	-0.151115	-0.186396	-0.0310293	-0.0805494	-0.0258767	-0.116249	0.153485	0.137116	0.206099	0.137239	-0.0359914	-0.035176	-0.121022	0.098662	-0.079697	-0.253843	0.133044	-0.174669	-0.0650111	0.0192924	-0.168898	-0.0719967	0.0215169	-0.027408	-0.262732	0.119058	-0.118733	-0.0212097	-0.271831	0.0364826	-0.135915	0.0496321	0.0539528	0.147728	-0.132359	0.0659537	-0.110738	-0.108689	-0.0293672	0.136861	0.0743939	0.0912366
Null 470	0.0977559	-0.133304	0.216359	0.02347	-0.149649	0.0681367	-0.066261	-0.0838085	0.0495624	0.264767	-0.175474	0.0649825	0.0633609	-0.228805	-0.0141653	0.102904	0.216087	-0.172023	-0.181731	0.00196352	0.0566515	-0.0433204	-0.109979	-0.273234	-0.0332051	-0.0357902	-0.0589862	-0.0166451	0.134571	0.0924912	-0.131242	0.144496	-0.0869609	-0.148388	0.0407717	0.0343229	-0.0667085	0.192949	-0.182438	0.118722	-0.170233	0.192288
Null 471	0.0623101	-0.120743	-0.0700393	-0.125292	-0.08914	0.0296367	-0.13606	0.017915	-0.0563986	-0.194724	-0.173687	0.0451409	0.0423944	0.159181	-0.111755	0.0787087	-0.129784	-0.19756	0.178575	-0.0461303	-0.0861854	-0.100476	-0.149872	-0.147623	-0.0647726	-0.0869338	-0.0518095	0.116722	-0.239524	-0.124335	0.0430485	-0.194064	-0.176141	-0.207375	0.0219197	-0.0321082	0.207851	-0.039868	-0.0872534	-0.232176	0.147376	0.121767
Null 472	0.279546	-0.173116	0.0431696	-0.0182865	-0.0648714	0.0670192	0.147044	-0.119059	0.14002	0.00549834	0.0616988	-0.198538	-0.183785	-0.0191924	0.030781	-0.1736	0.0692858	-0.133923	0.115005	0.181467	-0.0804339	0.00584092	-0.106027	-0.191833	0.305731	0.0413557	0.109663	0.143164	0.0373391	0.167853	0.176449	-0.217345	-0.107875	-0.197483	0.00265675	0.0667392	-0.0851929	-0.0170383	-0.0249274	0.0120129	-0.148163	-0.09006
Null 473	-0.0414628	-0.00411154	0.0925942	-0.214904	0.136504	-0.0077527	-0.1452	-0.171671	0.100305	0.13723	0.0127915	-0.117541	0.165163	0.0825165	0.0413543	-0.238775	-0.0260784	-0.226105	-0.0519278	0.218276	-0.0664176	-0.0798551	-0.0390784	-0.198403	0.0325813	-0.134426	0.064615	-0.00936022	-0.0454443	-0.044954	0.0915603	-0.236694	-0.0244154	-0.23709	-0.0425911	-0.0919984	0.0292905	0.158729	0.134768	-0.328787	0.0857012	-0.0380316
Null 474	-0.0633046	-0.0536499	-0.101265	0.0570534	-0.18076	0.169939	-0.0876615	0.00404971	-0.0731785	0.281878	0.00665966	-0.113913	0.0171205	0.115778	0.0783563	-0.0319006	0.0273095	-0.0988179	0.0631711	-0.0807898	-0.162434	-0.171313	-0.14369	0.10207	-0.185481	0.0179736	-0.000145351	0.136828	-0.0596847	-0.068424	-0.104423	0.266566	0.0982819	0.0786409	0.0275686	-0.103526	-0.239122	-0.0272933	-0.0276052	0.0934737	0.141782	0.118359
Null 475	0.263401	-0.158492	0.10835	0.0804441	0.0904928	0.112302	-0.237539	0.0764094	0.0418141	0.0995265	-0.049356	-0.127367	0.0763916	0.0467215	0.0306994	0.0824115	0.139581	-0.0125582	-0.184736	-0.150083	0.00745859	-0.0102082	-0.202639	-0.0670669	-0.1689	0.139111	0.0658257	-0.0398985	-0.242665	0.0319913	-0.227181	-0.279564	-0.213982	-0.186722	0.115097	0.0641345	-0.0778936	-0.16495	0.0388336	-0.190905	0.0182203	0.0645691
Null 476	-0.0581924	-0.161729	0.0479471	-0.0893302	-0.0527964	-0.068709	-0.155279	-0.0394903	-0.118174	0.00472457	0.0582086	0.0789128	-0.152237	-0.00601411	0.060474	-0.10403	0.0321915	-0.165811	0.107226	-0.01144	0.102457	-0.00531514	-0.13012	0.168218	0.270889	0.204305	-0.0787465	0.0415501	0.0841095	-0.0272085	0.0808477	-0.00841963	0.055887	0.151201	-0.162166	-0.162506	-0.01753	-0.106648	-0.14841	-0.184017	-0.0104233	0.163742
Null 477	0.0109798	0.243325	-0.160596	-0.0253693	-0.0494895	0.0136754	-0.0240298	-0.0303447	0.117485	0.0841971	0.17098	0.0244771	-0.0555944	0.126886	-0.0761545	-0.00555248	-0.295054	-0.0416131	-0.0559195	0.0860402	0.175383	0.0340468	-0.115782	0.0548264	-0.000245796	0.123811	0.0523907	-0.0464831	0.160868	0.0141129	0.164309	0.101851	-0.0637502	0.208686	-0.243581	0.179853	0.245161	0.0456241	0.089507	0.0756439	-0.00185805	0.129409
Null 478	-0.108593	-0.160305	0.153649	-0.174735	-0.159501	-0.0278083	0.0378653	-0.0205914	-0.180205	0.13075	-0.174862	-0.0280712	0.0187115	0.146917	-0.0437418	0.0818115	0.122109	-0.0258302	-0.0361648	-0.150715	0.0865871	-0.0787586	0.137273	0.192465	-0.0140644	0.0514077	-0.103047	-0.246813	-0.294963	-0.092538	-0.184559	0.175208	0.00875263	-0.176954	-0.0540008	-0.21766	-0.0305043	-0.0964448	-0.248037	-0.0870853	0.132652	0.104842
Null 479	-0.159776	-0.0553051	0.0394407	-0.124509	0.148863	0.190922	-0.0410993	-0.0238846	0.0562851	-0.180506	0.0225648	-0.0454874	-0.0421842	-0.273618	-0.107756	0.0414178	0.0807239	-0.0681889	0.275023	-0.275291	0.177867	-0.0502382	0.162879	-0.141012	-0.0501791	0.0346699	-0.0799957	0.137561	-0.0299714	0.106581	0.102863	-0.133131	-0.137093	-0.0184656	0.116162	0.104582	-0.216469	-0.114314	0.153897	0.0903367	0.0582691	0.110535
Null 480	0.105853	0.0635472	-0.247176	0.0657614	-0.148965	0.0717184	0.159545	0.270796	-0.229236	-0.117277	-0.0204918	-0.062051	-0.236063	-0.0819899	0.0163588	-0.135163	-0.0437911	0.210532	0.14327	0.249255	-0.225131	0.108763	0.0184777	0.258732	-0.199129	0.234398	0.0345572	0.0080372	-0.21023	-0.00944614	0.0857305	0.0936925	-0.124526	0.118508	0.0748844	0.162132	0.0379723	-0.218648	-0.0430461	-0.0199526	-0.0199307	-0.0560027
Null 481	-0.251255	0.228796	0.167609	0.190425	-0.14028	0.0986753	-0.0605338	0.0319029	0.0610094	0.197968	0.160546	-0.0682641	-0.0411754	-0.0249005	-0.142435	-0.0875182	0.12863	0.0807361	-0.23449	-0.0634957	0.0226198	0.155115	0.258733	-0.163808	-0.119647	0.0772833	0.314462	-0.0239126	0.0146158	0.0400394	-0.0678153	0.043723	0.188106	0.11116	-0.046294	-0.130199	0.0291583	0.272462	-0.0613728	0.0848132	-0.171791	-0.119076
Null 482	-0.141346	-0.0854227	0.0568364	-0.0397024	0.144859	0.0239583	0.112484	-0.127039	-0.0974951	0.0199857	-0.104604	0.167862	0.00588045	-0.0479695	-0.0859228	-0.12717	-0.199211	0.0628253	0.0152007	0.133196	-0.205166	-0.0607656	-0.0278234	0.0274477	-0.203571	0.0342972	-0.0454125	0.0359868	0.196778	0.0156499	-0.108149	-0.00160257	0.243889	0.08588	-0.102416	-0.208097	-0.0764348	0.0295932	-0.0273091	-0.0398073	0.138158	-0.003065
Null 483	-0.143209	0.0724064	0.0397637	-0.171453	0.063859	0.158339	-0.117047	-0.191018	0.0866678	-0.149397	-0.112704	-0.0802436	0.0587838	-0.045263	-0.156804	0.115427	0.0666458	-0.0410959	-0.0407888	-0.192202	0.111154	0.111304	-0.117933	0.185911	0.0452279	-0.0795984	-0.047659	0.107125	0.139844	0.0414332	-0.0124663	-0.163913	-0.0467933	-0.213516	0.0999044	0.145504	0.00176294	0.113453	0.0102624	-0.0960337	-0.143341	-0.0513815
Null 484	-0.024056	-0.187163	-0.0534533	-0.150458	-0.0324912	-0.00923698	0.178207	0.0638074	0.0286994	0.0308013	-0.0612073	0.0955816	0.14254	-0.144837	-0.134962	0.0542608	0.0902056	0.17268	0.110951	0.014226	0.210953	-0.0204702	-0.176361	0.114461	-0.111179	-0.00424445	0.0873666	0.0421115	0.030311	-0.157901	0.0858344	0.0305665	-0.0835334	-0.0641779	0.199331	-0.0711309	0.22273	0.0684915	0.220157	0.0317303	0.206122	-0.0897143
Null 485	-0.0642218	-0.123278	0.0342094	0.0735981	-0.179001	0.00769946	0.120085	-0.0264982	0.125891	0.0784469	-0.0661337	-0.185272	0.0500683	0.292262	0.00996755	-0.0235704	0.188117	-0.0907216	0.0763442	-0.00642598	0.130019	-0.0401464	-0.140943	0.178904	-0.190995	-0.0218794	0.00782282	0.195394	-0.0225741	0.00299694	-0.0500468	0.122385	-0.0376116	0.0243114	0.129486	0.0696519	0.0360706	0.259539	0.00278992	0.0930773	0.129526	-0.130403
Null 486	0.231963	0.156231	0.057539	0.144884	-0.150062	-0.125666	-0.0224353	0.241736	-0.206208	-0.147516	-0.159805	-0.154491	0.0920841	0.192316	-0.151629	0.0387179	0.0344922	-0.136417	0.123926	0.115616	-0.0668427	-0.110203	-0.0459419	0.0987881	0.0564978	0.0317959	0.0421118	0.0204702	0.195979	-0.0552314	0.0215618	-0.169453	0.10388	-0.100058	-0.21474	-0.00734962	0.000142237	-0.116937	-0.0746137	-0.0867961	-0.165717	0.149743
Null 487	0.0174894	-0.0524533	-0.0464503	0.25307	-0.0954851	-0.192981	-0.020079	-0.0353584	-0.0810438	-0.0798778	0.0815458	0.231747	-0.0391139	-0.095541	-0.0358401	-0.0618547	0.145308	-0.0422651	0.0828996	0.0797411	-0.073865	0.103211	-0.182352	0.0860924	0.0143955	0.024447	0.00529334	0.00211952	0.0973534	-0.067091	0.0995691	0.0666346	0.0717381	-0.155055	0.108989	-0.0474966	-0.13349	0.0954308	0.200315	0.0133919	0.0657892	-0.183038
Null 488	-0.108336	-0.146049	0.115008	-0.180567	0.053454	0.25881	0.00672177	0.0849042	0.298964	-0.158	0.0322545	-0.121774	-0.100539	-0.25659	-0.0289813	-0.0676566	-0.0354389	-0.11776	0.088149	-0.142719	-0.0350844	-0.143948	-0.0925368	0.0757139	-0.0768886	-0.039119	0.206257	-0.139435	0.0151682	0.191782	-0.0739191	0.0601592	-0.00100806	-0.0724587	-0.155217	-0.029186	0.0349909	0.0164093	-0.0391397	0.0168771	0.202428	0.0541959
Null 489	0.00775621	0.186138	0.252861	0.0815541	0.050837	-0.101488	0.212288	0.210162	0.0410109	0.000785463	-0.105332	-0.219515	-0.175259	-0.192401	-0.141339	-0.0744716	-0.117582	-0.173233	0.108362	-0.11506	0.115307	-0.155816	-0.135487	0.212157	0.226617	-0.103644	-0.171398	-0.0169196	-0.0268487	0.0111912	0.00877926	-0.03511	0.234793	-0.202252	0.181434	0.0983417	-0.0532277	-0.0396159	0.00467287	-0.13873	0.0706872	-0.1703
Null 490	0.209872	0.279732	-0.0370274	-0.0537811	-0.0476591	0.100472	-0.15192	-0.0940404	-0.178006	0.0162121	-0.0673008	0.0951448	0.159561	-0.0398832	-0.0275867	0.256627	0.150273	0.160315	0.137298	-0.131863	0.0197671	-0.0347757	-0.0592862	0.0768347	-0.105108	0.00401329	-0.0305137	0.0740871	-0.0717323	0.229024	0.0997559	-0.0785053	0.0207345	0.0617381	-0.317689	0.107189	0.099172	-0.0980367	-0.0128501	-0.0309743	-0.192597	-0.0329669
Null 491	0.084675	0.0904586	0.187204	0.12789	-0.115391	0.075594	0.120682	-0.0382523	0.108445	-0.0084232	-0.12406	-0.133382	-0.101866	0.0735222	-0.155119	0.0182693	0.229848	-0.195069	-0.0138579	-0.0639517	0.0772152	-0.0500172	-0.0356811	0.110405	-0.0343128	-0.0885789	-0.0233348	0.133875	-0.215048	-0.0427784	-0.0425249	-0.0611262	0.142524	-0.305606	-0.039779	0.243531	-0.0189453	-0.104804	0.00372513	0.133567	-0.0556336	0.0307463
Null 492	-0.080496	0.170757	-0.17729	-0.0270867	0.0721177	-0.109243	-0.146406	0.116157	-0.0400625	0.224398	0.110273	0.189741	-0.0631191	0.111514	0.0915816	-0.0602946	-0.124511	-0.0286613	-0.133805	-0.145315	-0.114283	0.19747	-0.081084	0.0461877	-0.0448258	-0.000732436	-0.118251	-0.0964515	-0.114793	0.269629	0.0476386	-0.186204	0.0821188	-0.0267845	-0.206802	0.166224	-0.192483	0.146706	-0.187939	0.15473	-0.0704614	0.0921688
Null 493	-0.169394	-0.0209792	-0.0733732	0.19941	0.017271	-0.165032	0.0538581	-0.101742	-0.227229	-0.108962	0.0208576	-0.00869934	-0.161603	0.17881	-0.227613	0.133686	-0.0316709	-0.0338523	0.215519	-0.162421	0.0153542	0.145034	0.310153	-0.102336	0.0984459	0.0621473	0.0442298	0.174132	-0.0767984	-0.0736689	-0.0615524	0.060028	-0.132635	0.124649	0.0254722	0.160866	-0.0792491	0.102212	0.095333	-0.0990705	0.181473	-0.0911912
Null 494	0.00797399	0.0655741	-0.108243	-0.142418	-0.127529	-0.0977789	-0.0716349	-0.0821375	0.114068	0.0513765	-0.239288	-0.13597	-0.0722062	-0.250546	-0.122196	0.0318526	-0.0190977	-0.109216	0.0198582	-0.195439	-0.0949768	-0.00158514	0.0111528	-0.0219541	0.128891	-0.0708832	-0.086307	0.0221881	-0.0622693	0.0330567	-0.1273	0.0779609	-0.00851568	0.156947	0.244505	-0.0405223	-0.179047	-0.111445	-0.209423	0.119376	-0.18764	0.0745481
Null 495	-0.145135	-0.140346	-0.182222	-0.13384	-0.0773936	-0.0363374	-0.044968	-0.0302371	-0.0680875	0.0882169	0.080706	0.143596	0.00839666	-0.0347351	-0.0981333	-0.033213	-0.132251	0.290677	-0.0454223	-0.0906206	-0.185644	-0.0452996	0.0154294	-0.129186	0.278994	-0.060102	-0.0993416	0.167097	-0.0593747	0.197117	-0.0477487	0.0498874	0.103917	0.0140507	0.261809	0.0737261	-0.0464498	0.187029	-0.045823	0.176586	-0.162154	0.0660413
Null 496	-0.00146295	-0.11191	0.245372	0.074685	0.283284	0.128431	-0.0794618	0.00637945	0.206552	-0.0869214	-0.00224876	-0.164591	0.0932851	-0.0480788	0.051101	-0.196729	0.0405864	0.123697	0.0132502	0.0534372	0.0640572	0.0937337	0.308558	0.0575074	-0.0315284	-0.0167166	-0.208851	-0.0593448	0.199787	0.194157	0.148986	0.00613857	0.183551	0.328709	0.050378	-0.0556309	-0.00812644	0.134391	0.110141	0.0141885	0.280931	0.0430983
Null 497	-0.128881	-0.208118	0.12997	0.181028	0.0498345	-0.0573681	0.186973	-0.102224	0.15627	0.142085	0.200226	-0.0954572	0.00861453	-0.022543	-0.20025	0.0469074	0.0828346	-0.132414	-0.0469847	0.309484	-0.220765	-0.04469	-0.166607	0.204009	-0.10571	0.019703	-0.0422122	0.0715142	-0.15714	0.0781124	-0.0912513	-0.00986111	0.0377765	0.143491	0.0906253	0.219843	-0.0805676	0.0521613	0.124301	-0.0196123	0.214093	-0.0292621
Null 498	-0.136812	0.00988467	0.15576	0.0811931	-0.146689	0.319691	-0.0489735	0.102734	0.293589	0.0153883	0.11711	-0.181945	-0.0954733	0.289641	0.157166	-0.0966992	0.0324416	0.200388	-0.151268	0.163475	-0.0326932	0.0643025	-0.106767	-0.167987	0.162602	-0.079611	0.0303775	0.194624	-0.216039	-0.094494	0.164113	-0.0291708	0.0386713	0.178916	0.299778	-0.072317	-0.0579532	-0.0993758	-0.0820411	0.0628382	-0.0289671	-0.0118517
Null 499	-0.0532159	0.267248	-0.283352	-0.153309	0.0415233	-0.134578	0.091738	0.0431375	0.111024	-0.259261	-0.0123261	-0.118956	-0.0984157	-0.0854016	0.0232036	-0.0637672	0.116815	0.210269	0.0896203	0.15964	0.128771	0.0087812	-0.103945	-0.170795	-0.0582415	0.0747498	-0.0287684	-0.303597	-0.0880183	-0.0933567	-0.112657	0.261196	-0.0927304	0.166071	0.255204	0.0807297	-0.0996121	0.0367136	-0.173903	-0.0435349	-0.0802986	0.236837
Null 500	-0.0947395	-0.157802	-0.219657	-0.089385	-0.184955	-0.0795691	-0.223178	0.1181	-0.0354727	-0.105534	-0.0129887	-0.189732	-0.0708598	-0.00818079	-0.164211	-0.232145	-0.0316589	-0.193811	0.0707167	-0.0780994	0.0120415	-0.0235924	0.18257	0.0414401	-0.197555	0.0401425	0.147977	-0.0360356	-0.0745616	0.0858713	-0.156096	-0.0975131	-0.0801022	-0.0329894	-0.0373731	-0.0498971	-0.00232049	0.132152	-0.0184117	-0.184317	0.0254996	-0.0139694
Null 501	-0.211226	-0.175748	0.0893236	0.0585311	-0.0209925	0.143046	-0.023721	0.0333722	0.0629635	-0.0859248	-0.140912	-0.155689	-0.129454	-0.00634428	0.0878302	-0.00339083	0.237152	-0.0018525	0.114294	-0.176343	-0.00687031	0.0249303	-0.0458498	-0.0202041	0.114541	0.0427339	0.286163	-0.0883644	-0.0981201	0.0649383	-0.0653599	0.197171	0.0684276	0.00902877	-0.0407871	-0.0964577	0.0275963	-0.037873	-0.186387	-0.146877	0.00409453	-0.123064
Null 502	-0.114268	-0.0806192	-0.217167	0.104391	-0.184419	-0.111697	-0.125675	0.0382323	-0.0874994	0.0614622	-0.0251212	0.209396	-0.0650838	0.0494618	0.000347947	0.0111523	-0.0377347	0.102487	-0.191406	-0.116957	-0.266714	-0.0154628	-0.183606	0.122471	0.0541604	0.183685	-0.178476	-0.153298	0.104455	0.0431695	0.0612059	-0.139857	-0.0325566	0.0443349	-0.172132	0.0782394	-0.126872	-0.0693682	0.121492	-0.0122485	0.0807196	0.109315
Null 503	0.137531	-0.213618	-0.0886626	-0.143348	-0.0532571	-0.261754	0.13813	-0.14645	0.191458	0.0110205	0.00168688	-0.268915	-0.19576	-0.149222	-0.0794585	-0.00641133	-0.0996003	-0.0362353	0.0142385	-0.0444409	0.183787	0.189117	-0.108994	-0.168498	-0.216659	-0.158764	-0.0167882	0.152996	0.197479	0.178986	0.0498098	-0.0508231	-0.0595957	0.214428	-0.129308	-0.123024	-0.0771677	0.0573294	-0.0601337	0.0694062	-0.0712344	-0.198025
Null 504	0.049938	0.175692	-0.249009	-0.198312	0.216844	-0.237772	-0.184267	0.0109629	0.302249	0.327349	-0.0716935	-0.150033	-0.00308944	-0.166638	-0.0755564	0.0965036	0.0109229	0.00567875	-0.227967	0.0774373	0.0263666	0.152277	0.252695	-0.0637976	0.0934516	-0.0558468	0.0048243	0.121471	0.201332	-0.0262595	0.000187542	-0.220465	-0.183857	-0.159361	0.184988	0.118117	0.0416312	-0.0106224	0.0747844	-0.0877694	0.0357751	-0.128447
Null 505	-0.0104707	0.00567954	-0.108029	0.0512687	-0.168811	-0.117044	-0.00503703	-0.206481	0.0494974	-0.114	-0.0351529	-0.23455	-0.123153	0.215686	-0.080334	-0.101808	0.0938267	0.243468	-0.122414	-0.160123	0.11442	-0.0627187	-0.136141	0.225764	-0.0445587	-0.0763637	0.0883932	-0.140191	0.191598	0.12603	-0.00438815	-0.061845	-0.000735782	0.123995	-0.156354	-0.0332174	-0.246508	0.051735	0.0419962	0.202816	0.0977498	0.232233
Null 506	0.166932	-0.0341905	0.175935	0.225633	-0.247784	-0.212599	0.12829	0.0335776	-0.0914093	0.137929	-0.0714082	0.0321737	0.0356715	0.0908954	-0.220331	-0.0184563	-0.110815	-0.134537	-0.0794272	-0.0742743	0.0702901	0.0803139	-0.109936	0.143633	0.244174	-0.0761253	0.156692	0.0832605	-0.253018	0.010792	-0.125597	-0.17097	0.240455	-0.0914795	-0.0847253	0.0724684	-0.217591	-0.0932843	0.15482	0.00337155	0.145123	-0.10452
Null 507	0.0317277	-0.184631	0.213994	0.0799292	0.183788	-0.0356931	-0.0290327	0.0472503	-0.191797	-0.0249675	0.101422	-0.0568241	-0.0590014	-0.100408	-0.178283	0.0703623	0.0672961	0.141212	-0.241262	0.0458406	-0.0680178	0.131669	0.328754	0.041253	-0.100964	-0.0489319	0.0612211	0.0504419	0.145945	-0.01859	-0.211376	-0.110782	-0.0626461	-0.143245	0.194805	0.249178	-0.00526065	-0.0867657	-0.126331	-0.167354	-0.241293	-0.0810317
Null 508	-0.179963	0.157389	0.125473	-0.105449	0.0691483	0.072004	-0.00169753	0.201677	0.0990573	0.0374525	-0.0262012	-0.265522	-0.0731734	0.0853814	0.205931	-0.126379	-0.133315	0.0590635	-0.00123964	-0.223642	-0.0486334	-0.0243547	0.107103	-0.160844	-0.0457424	0.15536	0.00387061	0.0114602	-0.133205	-0.0424497	-0.176729	0.185373	-0.109607	0.112263	-0.0599287	-0.132839	0.0839011	-0.0971965	0.124491	0.0857774	-0.0857693	-0.085719
Null 509	-0.0355686	0.101673	0.0379355	-0.139028	0.080769	0.0896684	0.107593	-0.0456716	-0.00418538	-0.195485	-0.0896912	-0.107313	-0.0261629	0.1498	0.00793298	0.00436975	0.0771832	-0.216994	-0.113966	0.125495	-0.00787335	0.0168795	-0.195678	0.172641	0.115462	-0.217704	0.150361	0.0710337	0.0164782	-0.040312	-0.117517	-0.0465925	-0.187581	-0.135636	0.03874	-0.24741	0.136836	0.185042	0.209391	-0.205225	-0.142561	-0.203966
Null 510	-0.193295	0.162081	-0.121575	0.226604	0.122946	-0.181283	-0.108336	0.06528	0.109076	-0.132909	0.0482435	-0.000735283	0.17542	-0.107247	0.0538697	0.235344	-0.00719503	-0.169917	0.106052	-0.21715	-0.132571	0.110955	-0.0618266	-0.109926	0.119327	0.0110802	0.226101	0.0201148	0.0629281	0.097637	0.0152764	-0.0756982	0.0596532	0.138163	-0.0801984	-0.0311378	-0.0831148	-0.0866797	0.146234	-0.16883	-0.061733	-0.0887267
Null 511	-0.249455	-0.162244	0.121391	-0.00461383	0.0545069	-0.0935903	-0.0388591	-0.0967037	0.0875705	0.0158801	-0.0637818	0.164991	0.166599	0.13154	0.00322944	-0.0031026	-0.231445	-0.231939	-0.160874	0.226115	-0.0593981	-0.0639089	0.204328	-0.23309	0.264101	0.0631442	-0.242909	-0.00622997	0.232764	-0.0396765	-0.0466269	0.0838881	0.00408063	0.0400161	0.0477501	0.0809263	-0.0534747	-0.118808	-0.00361768	-0.0581882	0.0936507	-0.135773
Null 512	-0.0804267	0.0348159	-0.172011	0.156923	-0.1082	0.227919	0.213861	-0.0271623	-0.103118	-0.107172	-0.115956	0.115957	-0.168057	-0.273857	0.00947506	0.0101785	-0.105395	0.220115	0.153096	-0.102488	-0.109968	-0.162464	-0.167535	0.146263	-0.210303	0.0963956	-0.202414	-0.152232	-0.0749116	0.0896678	0.0168554	0.171229	-0.0692564	0.25527	-0.0394317	0.0941626	-0.135026	-0.205662	-0.198444	0.0517599	-0.0305166	0.113712
Null 513	0.254516	-0.0335914	0.0867082	0.033211	0.00769059	-0.128754	-0.00782204	-0.166774	0.253857	0.0361737	0.12627	0.27595	0.000160999	0.0684162	-0.0369841	0.138574	0.0729958	-0.124403	0.109305	-0.0160331	-0.0108802	-0.00733547	0.0703682	-0.292262	-0.182383	-0.0864265	-0.0588154	0.258784	-0.0318355	-0.106794	-0.158752	-0.219606	0.0377175	-0.210984	-0.031188	0.222023	0.11331	0.00300441	-0.0428463	-0.0847341	-0.0176739	0.0714413
Null 514	0.0232754	-0.200314	0.00725063	0.172032	-0.170792	0.14473	-0.0117862	-0.127638	-0.132128	0.0692487	0.0247308	0.235827	-0.0853028	0.102734	0.0587288	0.0268683	0.254484	-0.0620402	0.254681	0.156295	0.0523362	0.168762	-0.208691	0.153953	-0.0919169	-0.0138103	0.193364	0.098286	-0.243238	0.111518	0.196907	-0.242555	0.134853	-0.0184832	-0.0505285	-0.0476201	0.184833	0.0890687	-0.21275	0.0779907	0.0457644	-0.0458308
Null 515	0.0473895	0.228979	-0.0721028	0.207837	0.0839483	0.0302392	-0.21372	-0.178262	0.265808	-0.00589573	0.101235	-0.120301	-0.124073	0.0359804	0.0609098	0.0790868	-0.000195072	-0.116777	0.0102668	0.00874739	-0.0276151	0.190841	-0.0955821	0.145536	-0.164163	-0.172208	-0.108556	0.215858	-0.0872685	-0.0837939	-0.179176	0.0680802	0.105597	0.038813	0.0539151	0.0995076	-0.106103	0.132015	-0.0430775	-0.0424607	-0.0256653	0.111148
Null 516	-0.129404	0.00219013	0.0408062	-0.150348	-0.129386	-0.299551	0.0628718	-0.132313	-0.0805394	0.0593672	0.169104	-0.227815	0.152309	-0.187583	0.0222319	0.182221	-0.189065	0.0533204	-0.0368941	0.217195	0.0347752	-0.0732232	-0.0519583	-0.0618278	0.186555	-0.0139569	-0.0151273	-0.187948	-0.0974611	-0.083602	-0.0816517	-0.228308	0.0354502	0.129669	-0.106278	0.0101071	-0.0348238	0.124704	0.062049	0.23239	0.0293373	-0.158762
Null 517	0.0759464	-0.143211	0.151437	0.201916	0.0364115	-0.184447	-0.0728031	-0.144488	-0.131427	-0.155868	0.0384376	-0.197375	-0.0215343	0.114228	-0.0613532	0.0453786	-0.078284	0.0939532	-0.0313854	0.121548	-0.171951	-0.166148	0.0189099	-0.21117	-0.104317	-0.171525	-0.0154155	-0.126687	0.0567587	-0.0709211	-0.126619	-0.0982914	-0.00342855	-0.0545032	-0.266621	0.0873066	0.153834	-0.1612	0.0787575	0.0394518	0.0727674	0.107286
Null 518	-0.05113	0.19918	-0.0692679	-0.00851057	-0.181007	-0.0712791	-0.253921	-0.189852	0.0842001	-0.134756	-0.0727735	-0.137907	0.00962591	-0.0800087	0.183733	-0.21525	0.307114	0.192553	0.040482	-0.0513128	-0.167425	-0.119682	0.0705898	0.168575	0.128124	0.179598	0.0712749	-0.276835	-0.178628	0.000516822	-0.117506	0.16681	0.148054	-0.131736	0.104251	0.053036	0.180988	0.0123886	0.126626	-0.0139062	-0.0552496	0.174567
Null 519	-0.0068812	-0.10172	-0.0283433	0.103266	-0.150239	-0.285825	0.006592	0.144891	0.20796	-0.0228078	0.151052	0.0423461	-0.202397	0.0685555	0.120479	0.147381	-0.081448	-0.119657	-0.0231351	-0.0376603	-0.0894541	-0.201007	-0.200867	-0.102315	0.106468	-0.186726	-0.0883318	0.0410655	0.193568	-0.0473446	0.0483679	-0.25246	-0.117992	-0.0493473	0.0884642	0.124728	0.0337703	-0.238822	-0.240748	0.00236637	-0.0638911	-0.0384345
Null 520	-0.232891	-0.187132	-0.0790763	-0.048173	0.162664	0.0463832	0.180395	0.256244	0.19607	0.158936	-0.057164	0.000123593	0.0199026	0.045784	0.0147365	-0.152067	0.0593341	-0.135224	-0.0890544	-0.221636	-0.0288212	-0.136498	-0.0784573	-0.0849879	-0.099772	-0.0604458	0.122408	0.197014	-0.0842778	-0.156553	-0.164686	-0.307219	0.0571281	-0.119242	0.0232526	0.126266	-0.0105257	-0.00579528	-0.0809313	0.16874	-0.0392628	-0.206027
Null 521	0.0636033	-0.274638	0.123618	-0.129573	-0.0663051	0.075202	0.242686	-0.0684052	0.255814	-0.147844	0.111828	0.0297968	-0.0814951	0.00270677	-0.0173192	0.0205035	-0.0250062	-0.143327	-0.0983382	-0.0599161	0.288323	-0.146676	-0.170379	-0.139969	0.134186	0.0475363	-0.153996	-0.143374	-0.270533	0.0148689	-0.122042	-0.00257237	-0.0938389	-0.0389086	-0.253966	-0.16216	0.188484	0.0265101	0.095816	0.0345551	-0.0698777	-0.0835694
Null 522	-0.149506	-0.082944	-0.0225396	-0.148697	-0.0406207	0.0745969	-0.110646	-0.120037	0.0309625	0.160691	0.212676	-0.120528	-0.100963	-0.00928342	-0.026665	0.012003	0.172386	0.209274	-0.119176	0.166272	-0.117455	0.14768	0.219806	-0.0289553	-0.129162	-0.130593	-0.135548	0.0843879	-0.206489	0.167938	-0.0809184	-0.367872	0.0202885	0.27971	-0.256159	-0.0772473	0.134832	-0.0870602	0.00971855	0.210978	-0.0554689	-0.133877
Null 523	0.0531572	-0.00794794	0.13442	-0.175687	-0.0184395	0.0603001	0.0373416	0.282222	-0.196729	-0.109036	0.0353429	0.162611	-0.074912	-0.109149	0.0350578	0.106112	0.0226054	-0.0976815	0.00253802	-0.0581161	-0.0305143	-0.00782557	-0.0654932	0.229737	0.176429	-0.00467204	-0.144641	-0.0766586	-0.126729	0.0399329	-0.0387815	-0.108835	-0.13511	0.109041	-0.094755	-0.0840775	0.109979	0.13185	0.154049	0.101498	-0.0748134	0.114893
Null 524	-0.00384495	0.0259076	-0.0894695	-0.131375	0.0661215	-0.0890061	-0.145501	-0.158442	-0.114995	0.00731827	0.0795937	0.233309	0.209806	0.172728	0.0396727	-0.218128	-0.108696	0.238462	-0.165779	-0.24134	-0.175029	0.100733	-0.0952644	-0.139385	0.185215	0.0155004	-0.0307821	-0.0769345	-0.136957	-0.0682339	0.0149786	-0.0228299	0.0534982	-0.0653659	-0.0834782	0.106849	0.00588112	-0.0397932	0.0413339	0.045415	-0.189096	-0.0976463
Null 525	0.0111221	-0.0308657	-0.186574	-0.123637	0.0587555	0.335147	0.280083	-0.220965	0.115063	0.0456019	-0.0660599	-0.0247171	-0.167864	0.0379761	0.0345905	0.271475	-0.223631	-0.0560376	0.131172	-0.0381884	-0.130907	0.0293636	0.0963547	-0.0224293	-0.161345	-0.134747	-0.0844944	-0.0157372	0.226325	-0.0101481	-0.179465	0.0211779	-0.0896921	-0.0839432	0.134263	0.123335	0.170501	-0.00325577	-0.241749	0.0687646	-0.0837358	-0.0789264
Null 526	-0.0453533	0.0776184	-0.00441003	-0.120316	0.194657	-0.18705	0.00467397	0.256955	0.28444	0.0664107	0.0856928	0.285233	-0.0428024	0.0236668	-0.0972214	-0.0908771	-0.172719	-0.142473	-0.080128	-0.0743233	-0.0800867	-0.102904	-0.0798332	0.0206741	-0.119018	0.18306	-0.0175408	-0.073367	0.0801852	-0.0452108	-0.0419606	-0.0502819	-0.200929	0.139459	-0.117322	-0.00946002	0.158916	-0.0834515	-0.105823	0.0334183	0.184059	-0.143688
Null 527	-0.199631	0.0452115	-0.102982	-0.0679475	0.143036	-0.157485	-0.0245239	-0.275276	-0.146331	0.0524208	0.0030361	0.119559	0.0256614	0.00356463	0.0543933	0.0487247	0.190317	-0.0766203	-0.055546	-0.13066	0.150594	0.23915	-0.21796	-0.0434118	-0.124716	0.00512996	-0.127749	0.120763	-0.232201	-0.0610436	-0.091058	-0.146353	0.0221459	0.0651625	-0.00820785	0.105929	-0.0136236	-0.163295	0.101808	-0.100328	-0.0623925	-0.141881
Null 528	0.037709	0.0768301	0.0012649	-0.112383	0.242913	-0.140451	-0.108024	0.165063	0.154982	0.116846	0.0869945	0.0412303	-0.0787687	-0.0754407	-0.118704	0.125805	-0.0870529	-0.0202534	0.0400993	-0.280044	-0.204028	-0.0379468	0.0190824	0.0254325	0.0916578	-0.0934417	0.0558995	0.198111	-0.126032	0.173591	0.0451992	0.011195	-0.0619634	-0.10907	-0.298473	0.0315848	-0.131742	-0.121818	0.0579752	0.172903	0.234505	0.243908
Null 529	0.00123123	0.23701	-0.143227	-0.18941	0.0619231	0.0827367	-0.0051253	-0.17321	0.243336	-0.0128864	-0.110092	-0.0890993	0.00796949	-0.0666261	0.0448789	0.0334367	0.134101	0.00245409	-0.169192	-0.121635	-0.0839086	0.0374081	0.27154	0.226228	-0.194008	0.197964	-0.174614	0.113004	-0.155943	0.028607	-0.0187336	-0.0837753	0.0665737	0.122204	-0.0573075	-0.178712	0.0243762	0.0134846	0.0920197	0.0107952	0.0916044	0.0881304
Null 530	-0.0871018	-0.114699	0.105634	0.0992564	0.155939	0.258632	-0.153629	0.0961395	0.245325	0.278093	-0.0892076	0.0715147	-0.0588687	-0.117843	-0.00534099	0.151206	0.292811	-0.0519625	-0.184179	0.0763817	-0.13789	0.119538	0.16313	-0.216078	-0.135322	-0.0827962	0.123746	0.129552	0.226219	-0.105036	-0.0324855	-0.0935594	0.0433177	-0.0242322	0.111797	-0.0119278	-0.0929328	-0.080058	-0.10623	-0.0652406	-0.098502	-0.0894631
Null 531	0.3418	-0.112707	0.0102617	-0.112487	-0.171605	-0.0696921	0.226944	0.0250852	0.0530317	0.109415	0.146421	-0.209578	-0.0421372	-0.0810452	-0.0237697	-0.14349	-0.0146801	-0.140009	-0.119352	0.0625773	-0.0933217	0.0329848	-0.168206	0.0801547	-0.089778	-0.0150466	-0.0999297	-0.174415	0.120753	-0.167995	-0.211147	-0.0623148	-0.193445	-0.164247	0.0652753	-0.14135	-0.132572	0.134696	0.0904474	0.00991539	-0.0859128	-0.051123
Null 532	-0.229121	-0.0270959	0.214183	-0.13569	-0.102352	-0.00810583	0.00589029	0.118652	0.266453	0.0963724	0.0204851	-0.160811	0.00612558	-0.230036	-0.162826	0.0830199	-0.0128607	0.229487	-0.164227	-0.0938177	0.212423	-0.137579	0.0942061	-0.0149086	-0.0202983	0.00240351	-0.00818105	0.17695	0.0922156	-0.184167	-0.16313	0.00647972	-0.0748658	-0.0797762	0.132518	-0.195324	0.0558554	-0.0593442	-0.128159	0.167026	0.0837194	-0.20317
Null 533	-0.142102	0.0192397	0.0774439	-0.163121	-0.193722	-0.192152	-0.047092	0.261918	0.0205447	-0.152961	0.181178	-0.139483	-0.0159296	-0.0102659	0.0345265	-0.0346904	-0.236842	0.101836	-0.133634	-0.147047	0.0494884	-0.0239767	-0.134412	0.0379381	-0.0079648	-0.226022	0.0072068	0.0905513	-0.180007	-0.144074	-0.070522	-0.00710659	-0.185843	-0.0348882	0.167305	0.151938	-0.143757	-0.0727881	-0.270589	0.00588352	-0.0672171	-0.163736
Null 534	-0.0660343	0.308598	0.0365036	-0.0523998	-0.142882	-0.104121	0.0218895	0.167817	-0.142079	0.202757	-0.0145722	-0.0953593	0.27774	0.193812	-0.0660824	-0.0984085	0.151811	-0.130613	-0.0970923	-0.0457563	0.0767739	-0.183474	-0.155017	0.0274833	0.0446162	-0.0223885	0.0192535	0.0376219	-0.0611905	0.0198804	-0.0478743	-0.0587561	-0.0942297	-0.0916195	-0.0790516	-0.123079	-0.0391005	0.0467287	-0.0591542	-0.113698	0.104655	0.0467954
Null 535	0.0174154	0.0685068	-0.0478854	0.0430987	-0.0877154	-0.0769655	0.0471934	0.13057	0.0731398	0.106545	0.212962	-0.222326	-0.0927699	-0.0351319	-0.0252373	0.0433472	0.15391	-0.0803867	-0.172167	-0.0960728	0.0680657	-0.118658	0.131486	0.0554669	-0.138864	-0.11296	-0.127496	-0.167247	0.0683568	-0.000325939	-0.0615749	-0.0230462	0.0178481	-0.0413169	0.140065	0.136775	-0.131727	-0.0238602	-0.205816	-0.157348	0.0257417	-0.129144
Null 536	-0.06319	-0.0970022	0.102361	-0.1509	-0.122561	-0.020783	-0.126701	-0.192092	0.0493034	0.0511078	-0.0361942	0.0881873	0.0378455	-0.198454	-0.0222918	-0.0930832	-0.120219	0.245694	-0.0502168	0.295992	0.172877	-0.0361888	-0.0856835	0.140457	-0.192818	-0.103522	0.0316468	-0.0268806	0.104371	-0.0876373	-0.0204693	0.189162	-0.166182	-0.081893	0.0813898	-0.199047	0.0410896	-0.0296331	-0.125878	-0.126712	0.163095	-0.0564472
Null 537	0.0622607	-0.105315	0.310466	-0.206433	0.228328	-0.203834	-0.321609	-0.036214	-0.0697091	-0.196836	-0.133567	0.0177409	0.0777709	-0.108329	-0.101218	0.0411352	-0.0398658	0.187248	0.0861118	0.0851795	-0.0641387	-0.0901171	0.0701106	-0.00437481	-0.0877488	-0.212028	-0.0158363	-0.121316	0.158741	0.0021815	-0.134974	-0.108151	0.045273	0.14086	-0.317985	-0.000651368	-0.0335561	-0.1213	-0.120196	-0.0472878	0.00380125	0.0176026
Null 538	-0.0473572	-0.136082	0.111418	-0.138733	0.00112033	0.190118	-0.0199431	0.049811	-0.157702	0.161525	0.138482	0.126771	0.127792	0.23628	-0.0687323	0.0146874	0.25193	0.070169	0.0255095	-0.211578	-0.231675	-0.093099	0.123185	0.227185	0.0698747	-0.064841	-0.121358	-0.0639904	0.210639	-0.0580233	0.0481352	0.0743098	0.19064	0.326049	-0.00543563	-0.265159	-0.0295555	0.0954896	0.203821	-0.0111335	0.0349332	-0.169132
Null 539	-0.269288	-0.191159	-0.0110543	-0.0920295	-0.150908	0.227476	-0.0783632	-0.185983	-0.159679	-0.170101	-0.0244028	0.00524032	0.0749055	-0.128649	-0.150369	0.0590651	-0.0709091	-0.185622	-0.170216	-0.0171141	-0.0476643	-0.0192023	-0.129868	-0.116553	-0.194513	0.122831	0.105877	-0.027549	-0.0925662	0.0612671	-0.185942	0.00821446	0.0998684	-0.0718108	0.0873535	0.0301123	0.0784551	-0.034828	-0.165508	0.0176514	-0.102424	-0.166029
Null 540	-0.0674211	0.00778941	0.0852875	0.0700222	0.20549	-0.0766846	-0.133069	-0.131255	-0.124928	0.00868358	-0.106547	0.0210447	-0.0618806	-0.218193	-0.038697	0.0469854	-0.094186	-0.0733526	0.0893883	-0.163178	-0.0852129	-0.0778924	0.0607793	0.0942529	0.198884	0.0597993	0.0881844	0.118007	-0.045324	-0.278689	0.17838	-0.0159368	-0.0312949	0.0141629	-0.0351814	0.196856	0.292872	-0.159375	-0.143106	-0.0803071	-0.14913	0.00543951
Null 541	-0.231855	0.155983	-0.0715874	0.0576452	-0.155435	0.246873	-0.0268087	0.0245862	-0.0716369	-0.14803	-0.00140746	0.2672	0.170914	0.0241673	0.037287	-0.17301	-0.00211366	-0.0748731	0.120963	-0.189204	-0.00242969	-0.0554192	-0.176567	0.0810396	-0.10247	-0.0583021	0.0375878	0.0631568	0.161261	0.215335	-0.186489	0.193126	-0.184813	0.0897327	0.0294749	-0.0670709	0.0369711	-0.0888175	0.153229	0.0357029	-0.205986	-0.147157
Null 542	-0.0450162	-0.178629	0.0282539	0.193919	0.049291	0.0469091	-0.263679	0.074198	-0.179216	0.184181	-0.112325	0.16525	-0.141163	-0.170089	0.0223	-0.0264871	0.00326134	-0.047973	-0.0686817	-0.115078	-0.272368	0.0354821	0.139926	-0.153528	0.0845286	-0.0648925	-0.0419893	0.0847349	-0.0678787	0.0558561	0.312452	-0.0919531	-0.0751753	0.148233	-0.0478437	0.215494	-0.0366241	0.134148	0.0331264	0.0942274	0.192657	-0.0670433
Null 543	0.0799406	0.162296	0.0446605	0.224448	0.200323	0.0616011	0.0579649	0.189492	0.141339	-0.0992334	-0.122771	-0.182574	0.12829	-0.216633	-0.0932592	-0.118496	0.0133799	-0.181073	-0.124227	0.167636	-0.167565	-0.0570514	-0.0125553	-0.057261	-0.224325	0.0671189	0.202641	0.0459561	-0.0416537	-0.142247	-0.064142	-0.180799	0.111211	-0.242926	-0.102325	-0.0974108	0.138952	-0.0170959	0.191741	0.179323	0.238338	0.228211
Null 544	0.0490574	0.183697	0.0477202	0.0060264	-0.0143858	0.0293082	0.0604553	0.18315	-0.00077043	-0.167096	0.117855	0.132489	-0.0188441	-0.0769424	0.0253136	0.142394	0.065997	-0.00736973	-0.0127274	0.131213	0.0294116	0.190886	-0.0807327	0.0810831	0.07034	0.0965413	-0.159488	-0.0986202	0.0365092	-0.0129224	0.268153	-0.101383	0.120992	0.300844	0.0707232	-0.122133	0.12761	-0.169348	0.0509214	0.226163	-0.0229402	0.0417727
Null 545	0.074184	0.270646	0.131163	0.040393	0.0852878	0.0162532	-0.17902	-0.157166	0.134739	0.115029	-0.0181025	-0.137549	0.0788756	-0.119818	-0.159929	-0.0431524	0.00536167	0.110237	0.0440865	-0.241478	-0.155472	0.12364	-0.114566	0.154572	0.0222206	0.0217887	0.0177602	-0.242654	-0.06712	0.124798	-0.157161	-0.240829	-0.133641	-0.296429	0.12044	0.0405432	0.00154023	-0.156117	0.178426	-0.00382766	0.0329943	0.0220505
Null 546	-0.0655423	0.16081	0.140837	-0.0174834	0.019096	-0.062363	0.0748853	-0.0208551	-0.103175	-0.132126	0.194758	0.0357475	0.0129499	-0.0763686	-0.0669196	0.145958	-0.0938058	-0.112116	-0.0318947	-0.130615	-0.115496	-0.0925617	-0.199548	0.157729	-0.239199	0.00631302	0.0753728	-0.0288431	0.0120794	-0.0141402	-0.0338902	-0.172649	0.000265844	0.127575	-0.21097	0.0513591	0.103155	0.0967928	0.0894077	-0.178722	-0.00880075	0.0593891
Null 547	0.0347686	0.272099	0.173332	0.0353727	0.0556679	0.0517672	0.0227188	-0.0415317	-0.0955894	-0.231622	-0.112273	0.093187	-0.096042	0.117634	-0.0151988	-0.109698	0.0945384	0.092632	-0.115583	0.130542	-0.00144369	-0.0263771	0.00937096	-0.196365	-0.289616	0.1081	-0.077232	-0.0735484	-0.017153	0.0346652	0.241937	-0.0564766	-0.0891792	0.145268	0.148615	0.0755668	-0.147217	-0.0334258	0.0720841	-0.113125	0.0902459	0.224827
Null 548	0.0419325	-0.0288334	0.0547209	-0.0625261	-0.133405	-0.121449	0.211761	-0.0410529	0.262886	0.281801	-0.0774762	-0.225444	-0.227351	-0.0113208	0.0203403	-0.189706	0.0879558	0.102172	-0.071897	-0.00582742	0.0179059	-0.0828211	-0.210505	-0.13781	-0.0279308	-0.0792952	0.056687	0.0610601	0.10441	0.219809	0.104188	0.0283909	0.0394218	-0.0880582	-0.119258	-0.00817405	-0.149771	0.00108225	-0.0478491	0.0171373	-0.0635445	-0.117482
Null 549	0.01571	0.0253088	-0.0253135	0.128226	-0.150232	-0.229304	0.00212549	-0.167045	-0.156143	-0.00898741	-0.146372	-0.176111	0.0926034	-0.14315	-0.174939	0.208793	-0.138897	-0.108073	-0.13698	0.0868134	-0.0795153	-0.059532	0.0227434	-0.0842093	-0.103061	0.00240642	-0.112829	-0.000837106	-0.0027022	-0.0194643	0.272132	-0.0206642	0.0506204	0.0809775	-0.21831	-0.254396	-0.132394	-0.117745	-0.0755416	-0.0108319	0.0833051	0.00428029
Null 550	-0.168523	-0.119762	0.227824	-0.169743	0.0184854	-0.244378	-0.0162518	0.0801679	0.196725	-0.205003	-0.146936	-0.186271	-0.106177	-0.175772	-0.033323	0.166812	-0.190001	-0.196517	-0.0936647	-0.197869	0.178687	0.127048	-0.030257	-0.0685172	-0.209444	0.0404195	-0.104819	-0.136804	-0.113614	0.00221386	-0.0357908	-0.00717119	-0.0107621	-0.090905	0.211404	0.000875791	-0.0753272	0.138691	-0.111456	0.191458	-0.0441057	-0.126
Null 551	-0.0498157	-0.11641	-0.0220577	-0.111087	-0.0811124	-0.0583234	0.0931829	-0.112848	-0.194928	-0.104905	-0.0516751	-0.180133	-0.121727	-0.169432	0.0565979	-0.01987	0.12461	0.0641854	0.227402	0.00522698	0.182682	-0.237516	0.153762	0.118082	-0.117188	-0.16753	-0.157007	-0.151377	0.0989717	-0.0432926	-0.12448	0.0510943	-0.133752	-0.0776794	0.00406689	0.104892	-0.0747007	-0.130117	-0.188723	-0.177081	-0.0817989	-0.138923
Null 552	0.0703697	0.0432209	0.11691	0.110534	0.103328	0.0253553	0.243222	0.107085	-0.104688	0.0486722	0.0656962	-0.0348223	-0.0440292	0.0893633	-0.0178319	0.0794683	-0.102334	0.2032	0.0632707	-0.0141639	-0.21138	0.073968	0.0402667	0.077856	0.334904	0.127675	0.179039	-0.108925	-0.0489707	0.190628	0.0786935	-0.194326	-0.183461	0.00269594	-0.159302	-0.059912	-0.121631	0.036233	-0.143482	-0.0676216	0.0858779	0.168089
Null 553	0.0359175	-0.129708	-0.289848	0.0537389	-0.161914	-0.0165395	0.024239	-0.0936782	-0.075004	-0.0783127	0.04863	-0.10072	0.00516412	-0.101089	0.175396	-0.0293974	0.0422776	-0.0343229	0.119731	-0.159052	-0.172428	0.0108593	0.255078	-0.0466481	-0.0321207	0.110162	-0.0152989	0.0905152	-0.193339	-0.177008	0.00763526	-0.229674	-0.116765	0.111172	-0.00793274	-0.192977	-0.196996	-0.0238482	-0.286634	0.127843	-0.00454556	-0.0489757
Null 554	0.100969	0.268025	-0.105703	-0.163092	0.0759086	-0.00133554	0.108538	0.100204	-0.0983041	0.267552	-0.0168478	-0.099271	-0.0366036	-0.0198329	-0.176288	-0.0871957	-0.0165239	0.00757164	0.0983423	-0.00671579	-0.0138508	-0.112831	0.0182406	-0.12175	-0.148172	-0.208668	0.0319067	0.00871081	0.0586343	-0.177216	-0.0139655	-0.102613	0.0343285	0.0147037	-0.0241852	0.0928372	-0.194511	0.120608	0.107382	0.0916572	0.0577795	-0.0721481
Null 555	-0.0986681	-0.118278	0.148433	0.0918973	0.0998366	-0.0927028	-0.121507	-0.100853	-0.0726667	-0.267153	-0.145329	-0.150751	0.123669	-8.54531e-05	-0.0765419	0.0156055	-0.211278	-0.181125	0.109338	0.0488509	0.00777542	-0.0562521	-0.282548	-0.187256	0.0599154	0.0837358	-0.14316	0.12199	-0.0474841	-0.0472515	-0.0593541	0.0879341	0.153182	-0.0754882	-0.0621843	-0.0464206	-0.0853137	0.0242543	0.102762	0.0856871	0.153146	-0.0826881
Null 556	0.0825745	0.121493	-0.141846	-0.124863	-0.230351	-0.00833033	0.175983	-0.230066	0.13949	0.049933	-0.227676	0.0860212	-0.122747	-0.034878	0.214706	-0.0639345	0.106176	-0.0286094	0.03338	-0.0758549	0.030336	0.00227117	0.086305	0.0862938	0.0215333	-0.0750663	-0.0460675	0.183013	0.00104244	-0.0804336	0.0408876	0.0363657	0.0431514	-0.0157868	-0.0140154	-0.114084	0.157218	0.0878542	-0.224286	-0.0756262	-0.0664996	-0.0540963
Null 557	0.0715996	-0.0964407	0.133187	-0.095424	0.108978	0.126574	0.175251	-0.06516	0.24762	-0.0238399	-0.0463977	-0.0668411	0.0121412	0.0275915	-0.133795	0.0411623	-0.017527	-0.0573372	-0.0279911	-0.219864	-0.0912619	0.0828312	0.00715166	0.0522816	0.174749	0.223007	0.0453659	0.261861	-0.155564	0.122248	0.122049	0.0819757	-0.0977847	0.250638	-0.138837	-0.0655467	-0.0756682	-0.0564852	0.118004	-0.104211	-0.275853	-0.0729507
Null 558	-0.0656074	-0.193018	-0.09989	-0.198849	0.105836	-0.0292665	-0.177737	-0.14893	-0.0964508	-0.0668831	-0.081199	0.00661513	0.100367	-0.0451224	-0.128317	0.162874	-0.0121626	-0.221813	0.14681	-0.0885792	-0.0657898	-0.184737	0.0536343	0.0757766	-0.0838321	-0.107212	0.0769674	-0.216684	-0.166774	0.0107018	0.0465228	-0.0469431	0.0449212	-0.067999	-0.0619014	0.0813272	0.0755526	-0.0561086	0.277206	-0.077374	-0.0767945	0.125072
Null 559	0.200277	0.00518226	-0.0383874	0.135727	-0.0212295	-0.0748916	-0.167936	-0.14508	-0.219676	0.165966	0.136249	-0.0600911	0.129375	0.000793724	0.149289	-0.122912	0.367084	-0.133233	-0.131322	-0.0228504	0.0117182	-0.0565499	-0.162468	0.119749	-0.0792563	0.127434	0.00976601	-0.239137	0.0316668	-0.288123	-0.101901	-0.0803773	-0.131967	0.139462	0.184092	-0.250782	0.0283067	0.0284377	-0.0131882	0.141744	0.203083	-0.0251176
Null 560	-0.186882	0.0280473	0.158865	-0.204324	0.146162	0.0997944	-0.0107189	-0.13491	-0.180676	-0.0893631	-0.133797	-0.0738272	0.0487628	-0.0821741	-0.192927	-0.0143028	-0.0373069	-0.0899192	-0.00263656	-0.175269	0.262432	0.168977	-0.078899	0.00707845	-0.125752	0.110661	-0.0599691	-0.0697496	0.0537047	0.191672	0.248562	0.0981967	0.0988417	0.0531439	-0.0476141	0.0895863	-0.100341	-0.0168019	-0.0120705	-0.0542147	0.0775824	0.185289
Null 561	-0.181961	-0.169336	-0.108435	-0.16856	-0.0717456	-0.0958381	-0.079493	-0.12572	0.0476034	-0.195082	0.0607771	-0.218122	-0.0953464	-0.0701238	-0.177502	-0.0458647	-0.159645	-0.182012	0.111725	-0.197734	-0.022494	0.0829884	-0.161708	-0.200284	0.109453	0.0440346	-0.100686	0.0333167	0.147251	0.0697371	-0.146154	0.0355877	0.0263427	0.0472356	-0.0868978	-0.146124	0.0677061	0.214422	0.260968	-0.0871757	-0.0971495	-0.166108
Null 562	0.0485895	0.18513	-0.0168337	0.0838912	-0.217383	-0.188011	0.0831342	-0.0530067	-0.134067	-0.0909083	-0.0393708	-0.0431141	-0.123485	-0.0767286	-0.0920559	-0.0533758	-0.0965274	-0.0587844	0.126047	0.234895	-0.0321276	-0.080446	0.188725	0.115302	-0.0859677	0.0746765	-0.0320879	0.145572	0.0661992	-0.0231908	0.0910512	-0.0975065	0.0317213	-0.0536936	-0.0208472	-0.269972	-0.151951	-0.0950151	-0.0128453	-0.118893	0.0246523	0.135929
Null 563	0.191738	0.0494754	0.00892782	0.199722	-0.0506758	0.0084297	0.0120449	-0.106318	-0.15209	-0.0857817	-0.0417764	-0.0213535	0.170665	0.0816901	-0.0151206	-0.169686	-0.0549053	-0.121996	-0.1292	0.236714	-0.110493	0.10262	-0.10504	-0.237242	0.183151	-0.14369	0.0304701	-0.140343	-0.152009	0.0832097	-0.0674854	-0.0914436	0.0331643	-0.0395751	-0.113255	-0.033636	-0.0232826	-0.0703679	-0.250597	-0.0974495	0.0355952	-0.202267
Null 564	-0.260436	-0.0941841	-0.275513	-0.143781	-0.148638	0.256378	-0.181632	-0.116984	0.0382879	0.0152588	0.095146	0.0701019	-0.0967961	0.174971	-0.132519	0.128631	-0.0245314	-0.0917733	-0.191145	0.175718	0.113677	-0.14153	-0.207864	-0.00786479	0.166262	0.0487764	0.155127	-0.00284906	0.0452897	0.0754309	0.0198237	0.297979	0.0291071	-0.165986	0.082671	0.0571991	0.249297	-0.0614333	-0.180181	0.154244	-0.235346	0.00703318
Null 565	0.202082	0.0333839	-0.0832023	-0.119505	0.113294	-0.127695	-0.107455	-0.0338947	-0.198259	-0.0766046	-0.0965842	0.308827	-0.0739051	-0.00266213	0.0383207	-0.0859611	0.150984	0.149654	0.283071	-0.185497	-0.177676	0.0878447	0.0400883	0.120989	0.256558	0.0408013	-0.0288695	-0.0283121	-0.106708	-0.022722	-0.0318864	-0.100183	0.134594	0.215673	-0.19389	-0.0654413	0.0885954	0.0702605	0.0840787	0.133112	-0.0530327	0.0820256
Null 566	-0.0559783	-0.1491	0.086293	0.160614	-0.0463695	-0.0241998	-0.114303	-0.119034	0.0575321	0.0667709	-0.214405	-0.210618	-0.110367	-0.0973035	0.0618547	-0.0424709	0.0141887	0.248243	-0.205307	-0.0050133	0.082694	-0.0321825	-0.0563731	0.154552	-0.0142254	-0.130661	-0.155335	0.108149	0.273562	0.183123	0.0609478	-0.212031	0.021905	-0.169199	-0.0988452	0.18951	0.0763884	-0.0679406	0.256108	0.0831333	-0.253555	0.293351
Null 567	0.0460638	-0.0923539	0.229532	0.0422244	0.0612167	-0.124635	-0.202889	-0.072827	0.0337171	0.125719	-0.0614599	-0.0240028	0.171339	0.273288	-0.00699981	0.129483	-0.151177	-0.14803	-0.0172223	-0.0523977	-0.0322636	0.219592	0.135076	0.129511	-0.177398	-0.169084	-0.165776	0.0740141	-0.0817363	0.223532	0.162542	-0.090692	-0.0225032	-0.0341812	-0.0940866	-0.145745	0.125961	0.0894187	-0.089127	-0.0606097	-0.158172	-0.0938255
Null 568	-0.1605	0.0939125	0.0522847	0.0805221	-0.113543	0.0168328	0.181491	-0.13972	-0.0793368	-0.05599	-0.0719141	0.0219699	0.118696	-0.235552	0.140129	-0.122053	-0.212149	0.142806	-0.11284	0.0888922	0.0788618	-0.0799012	0.31542	-0.230756	0.0122147	0.178345	0.185409	0.0367005	0.0199253	-0.14161	0.00507862	0.166213	0.134108	-0.208786	0.318582	0.0208411	0.039147	0.0430084	-0.0628356	0.0537902	-0.0933102	0.188355
Null 569	-0.0817573	-0.0487925	-0.204653	0.18041	-0.215693	0.0394504	0.0451238	0.00997888	-0.173277	0.0265454	-0.0817066	0.064792	-0.0570153	0.0618	-0.217446	0.18718	0.123636	-0.125206	-0.0726585	0.254831	-0.129107	-0.170263	-0.102504	-0.187878	0.149335	0.0286985	-0.206753	0.119055	-0.199073	-0.125181	0.180962	0.0111181	0.0133262	0.143582	-0.211531	0.0222534	-0.15542	-0.10784	-0.0844161	-0.0630011	0.105392	-0.132931
Null 570	-0.00814645	0.0631562	-0.112162	0.0894764	-0.140058	0.110375	0.205882	0.00633561	0.118009	-0.181104	-0.0655654	-0.0591809	-0.13109	-0.0913141	-0.0113059	-0.0402046	0.157927	-0.0859593	-0.11949	-0.0557242	0.139135	-0.0838665	-0.0153142	-0.210932	-0.110524	0.0633683	0.0523882	-0.124138	-0.177429	0.163663	-0.123463	-0.0915539	-0.103139	-0.087645	-0.241941	-0.13774	-0.0436023	-0.181137	-0.346584	-0.141207	-0.143014	0.0442464
Null 571	-0.0446053	-0.179372	0.0486124	0.108824	-0.174973	0.115131	0.162299	0.259367	-0.0944656	0.134879	0.081972	-0.0985835	0.0342596	0.171348	-0.0845523	-0.0195277	0.174037	0.19484	-0.034815	-0.150406	-0.26254	-0.00112747	-0.0540958	0.299425	-0.133387	0.0375978	0.0602236	0.106237	0.233678	-0.161769	-0.141777	0.123928	-0.190457	0.0788038	-0.0101747	0.0503762	0.0393605	-0.092112	-0.017728	-0.240521	-0.249848	0.0225864
Null 572	0.0596418	-0.14388	0.0661291	-0.0382588	-0.00382655	0.172134	-0.011391	0.210932	-0.199101	-0.0121712	-0.000520908	0.199895	-0.183386	0.161547	0.0402279	-0.173567	0.134172	-0.0845688	0.323285	-0.163207	-0.0818775	-0.0528919	-0.023899	0.0954794	-0.24322	-0.188809	-0.157584	-0.0893886	0.0667925	0.0795716	-0.0579871	0.0642019	-0.140793	-0.221187	0.0281726	-0.243277	0.0326498	-0.0163682	0.0561471	-0.0682485	0.0298791	-0.0654328
Null 573	-0.141768	-0.214697	-0.101061	-0.175005	0.213389	-0.239614	0.304233	0.0560265	0.269174	0.0858259	0.00100369	0.170975	-0.0312394	0.216967	-0.156021	-0.159693	-0.0153775	-0.185686	0.0695225	0.231538	-0.061736	-0.0584204	0.0750033	-0.0624241	0.0228654	-0.14157	-0.111644	0.120127	-0.0985196	-0.192212	0.0997517	0.0425013	-0.0550724	-0.121737	0.0886045	-0.0620192	0.0559842	-0.0211182	-0.0446126	-0.0202598	-0.0671037	0.152669
Null 574	0.0599901	-0.242855	-0.210506	-0.1211	0.0312977	0.024821	0.0152881	0.014523	-0.0126904	0.1298	0.0153023	-0.234317	0.036119	0.172774	0.102037	-0.0385921	-0.170855	-0.159392	0.255915	-0.00858391	-0.0102322	-0.0873283	-0.0451355	0.137767	0.0686555	-0.148073	-0.12315	0.107139	-0.183134	0.088999	-0.0103802	0.175626	0.069936	0.0300839	0.172673	-0.0227939	-0.0880594	-0.246306	0.123013	-0.206281	0.0139048	0.0521314
Null 575	-0.196112	-0.0439742	0.0640558	-0.0348002	-0.150584	-0.0632978	-0.179048	-0.169512	0.0274479	0.188248	-0.119846	0.059518	0.0407686	-0.261928	-0.134946	-0.0772049	0.151527	0.219123	0.278937	0.0667434	-0.102299	-0.0103766	-0.048378	-0.0722151	-0.159046	-0.330863	0.088495	-0.14764	0.0710205	0.058797	-0.0121168	0.00027028	0.173154	-0.183251	0.215107	-0.0930341	-0.0315558	0.0320299	0.0761246	-0.0110454	0.0836925	0.0157266
Null 576	-0.0217062	0.0811999	0.0117331	-0.128831	0.00268972	0.136402	-0.0139006	0.222614	0.0342413	0.00824038	0.0839634	0.0114167	-0.0244819	0.0341481	0.0621903	0.149691	-0.00509683	0.00723311	0.105064	0.0989091	0.15513	0.037855	0.112503	-0.0673291	-0.104712	0.016542	-0.0245352	-0.0839382	0.0710913	-0.0471028	-0.127977	0.120254	-0.00394567	-0.0820882	0.131777	-0.0967638	-0.0613397	-0.107255	0.299337	0.160036	0.0559098	0.063929
Null 577	0.16714	0.0711993	0.295262	0.226416	0.0100802	-0.00963079	0.145812	-0.223497	0.273678	0.115362	-0.112212	0.0536115	0.0932668	0.134875	-0.209455	-0.141737	0.0829128	0.157522	-0.0790231	0.218634	-0.0362406	0.0926309	0.207469	-0.0292535	-0.204212	0.0444475	0.0587345	-0.116228	-0.0519401	-0.116229	-0.0244895	-0.100031	-0.17808	-0.00506083	0.0480786	0.0215911	-0.0320832	-0.0072029	-0.172265	-0.267305	0.0682129	-0.157916
Null 578	-0.042214	0.240791	-0.151971	0.0951623	0.118946	0.200914	-0.108999	-0.057116	0.156623	-0.211783	-0.00458267	0.188217	-0.0150388	0.192026	-0.0264577	-0.277041	-0.126722	-0.0380899	0.0807001	0.156687	0.00679629	-0.0233276	0.0594624	-0.0704476	-0.125582	-0.00434903	-0.107909	0.145844	-0.11999	0.160294	-0.0647427	0.0889075	0.0209757	0.101671	-0.0157835	-0.0781035	0.134285	-0.202518	0.0971171	0.0248254	0.0655845	-0.227555
Null 579	-0.0291561	-0.0292619	-0.183661	0.0130289	0.0412606	0.0728766	0.0610631	0.108757	-0.205859	0.0131189	0.04927	0.198335	0.0450427	-0.14232	-0.163081	0.0810871	-0.0939488	-0.157278	-0.0905539	-0.0706977	0.0614347	-0.0755466	-0.0378352	0.175164	-0.138181	-0.0887516	-0.224739	0.0724542	-0.153277	-0.246618	-0.035071	-0.0239858	-0.0479526	-0.0698997	0.0493553	0.00379568	-0.108574	-0.0769902	-0.11103	-0.106872	0.0178329	0.0358956
Null 580	0.0503149	0.29657	0.126517	0.236365	-7.57373e-05	-0.0766754	0.0754687	0.141887	-0.0202427	-0.000241881	-0.127861	-0.0736165	0.109851	0.026921	-0.0424441	0.00179555	-0.0656888	-0.194751	0.00790883	-0.263938	-0.00698195	-0.0861877	-0.036116	-0.163904	0.113606	-0.159214	-0.0645338	0.0578529	0.106684	-0.114453	-0.108381	-0.174848	-0.0517807	0.0732343	-0.0542993	0.114978	0.229133	-0.00740577	0.111277	0.0369909	0.0953528	0.301972
Null 581	-0.0433246	-0.156006	-0.147083	-0.0950969	-0.0706004	-0.206898	-0.110723	0.124087	-0.0682848	-0.193983	0.0464872	0.0803998	0.05228	0.242872	-0.0366964	-0.0450359	-0.109838	0.0560661	0.30117	-0.0454067	-0.0500231	0.00478972	-0.284336	-0.134527	0.25987	0.0368737	0.0549081	-0.0557691	-0.0283442	0.0744587	0.047584	0.130522	-0.00898265	-0.0747578	-0.0523326	0.175406	-0.0490238	0.240438	-0.163499	0.064055	-0.09303	0.0206495
Null 582	-0.0667248	0.0604153	-0.0502749	-0.184266	0.0941056	0.129592	-0.0209539	-0.093065	-0.0626646	-0.0982451	0.0295723	0.01916	-0.0674656	-0.0884132	0.127469	-0.0547972	-0.184038	-0.0604758	0.0110934	0.120761	-0.102264	-0.0730042	-0.148668	-0.0543598	0.00443814	0.0404804	0.0320711	0.156018	-0.0275575	0.109388	-0.222091	-0.124652	0.043273	0.244605	0.124204	0.138903	0.105343	0.21559	0.159189	-0.133294	-0.125708	-0.164236
Null 583	0.200599	0.0741668	-0.026589	0.10351	-0.172765	-0.125037	-0.146176	0.0324498	-0.0739326	-0.0420884	0.12191	-0.196552	0.176404	-0.147601	-0.0605937	-0.181072	0.0844675	0.0818796	-0.172087	-0.270111	0.115808	0.0281953	-0.140885	0.103248	-0.175136	0.0671412	-0.159864	-0.0563239	-0.047074	-0.0160427	-0.0312758	-0.218262	-0.151149	-0.0131594	-0.105827	-0.0895166	-0.231154	0.0752189	-0.041192	-0.0291732	-0.0202909	0.00698241
Null 584	0.0670958	-0.18792	0.0109075	0.13231	0.0457067	0.00690262	0.00755366	0.0500264	-0.0147746	-0.00599996	0.0562319	-0.112686	0.0396842	-0.0910087	-0.135073	-0.123326	-0.243574	-0.208242	-0.076817	0.0627958	0.258298	0.00138151	0.177019	-0.215506	0.0516414	0.0136126	-0.187113	0.177496	-0.0608818	0.00332666	-0.0176049	0.205365	-0.114793	0.145832	-0.0779571	-0.0138354	0.183901	0.0378329	0.0128728	0.235594	-0.0712004	0.0622756
Null 585	-0.145257	-0.0258724	0.0528037	0.159164	0.0915117	0.0173624	-0.0869666	0.0882382	-0.113197	0.0144196	-0.087731	0.145432	-0.101198	0.0128844	-0.196005	-0.0292956	-0.116093	0.0523478	0.197174	0.241781	0.104641	0.0547726	-0.087271	-0.224485	-0.134287	0.0478126	0.184034	-0.030635	0.116156	0.24022	-0.00482384	0.103314	-0.0563297	-0.153824	-0.0526505	0.00985989	-0.117903	0.157212	-0.0232925	0.192502	0.00949715	-0.182024
Null 586	0.0962942	-0.0642947	0.116711	-0.112088	-0.0691	-0.15533	-0.0703053	-0.0676905	-0.135412	0.0567048	-0.109616	0.0252055	-0.0438335	0.0946928	-0.214921	0.0279572	-0.0797303	0.168774	0.261138	-0.0509492	0.0734981	-0.102781	0.20208	-0.129127	0.137371	-0.135631	-0.132864	-0.196829	-0.11588	-0.178372	-0.0620175	0.300411	-0.199869	-0.234685	-0.060276	-0.143021	-0.177115	0.324971	0.2103	0.0377205	0.0901863	-0.203245
Null 587	0.0990539	0.101004	-0.0211056	-0.014369	-0.108454	-0.0705326	-0.157544	-0.133947	0.228116	-0.0722768	0.0496511	-0.130234	-0.166383	-0.136689	0.0594634	-0.126286	0.166205	-0.226432	-0.0878223	0.0557073	-0.0398787	0.0874806	-0.169322	-0.231677	-0.0879416	-0.127979	0.177766	-0.0742133	-0.0695044	-0.2151	-0.158361	-0.182432	-0.0762112	0.153485	-0.0636556	0.175787	0.195533	-0.248754	-0.195029	0.102122	-0.0996253	-0.0384801
Null 588	0.197989	0.222336	-0.108857	-0.0339907	0.114381	0.0513311	-0.000177783	-0.136216	-0.148556	-0.124349	0.239484	-0.0241986	0.179403	-0.0573829	0.0908729	0.0748128	-0.0415647	-0.162446	-0.22779	-0.175184	-0.0501733	-0.0418014	0.0661966	0.0142002	-0.104951	-0.1511	0.0547946	-0.0413976	0.233022	-0.263207	-0.119877	0.049513	-0.0103525	0.228719	-0.00827869	0.282023	0.0691768	0.191377	-0.0873974	0.13213	0.0614861	-0.0728232
Null 589	0.294178	-0.105096	-0.310238	0.14571	0.141831	0.0864875	0.187102	-0.2149	-0.274105	-0.0736774	0.0138468	0.0816625	0.104691	0.00265062	0.0880928	0.039107	-0.0892223	0.303826	0.0148732	0.0649521	0.0788453	0.0191452	0.0327767	0.283497	0.318673	0.0679996	-0.0993354	-0.163284	-0.00559758	-0.0346219	-0.0867651	-0.101628	-0.112239	0.277584	0.0800889	0.0061924	0.118851	-0.0317493	0.212335	-0.254061	0.0133496	0.0126978
Null 590	0.0349426	0.19366	-0.00796925	-0.0814536	0.0722885	0.141064	0.096888	0.0382834	0.0728597	0.0384989	-0.0362308	-0.0293435	0.0241875	-0.0955781	0.0082568	0.0682713	-0.0443703	-0.0805261	0.0298047	-0.0219598	0.23055	-0.0453784	0.126406	-0.304379	0.189499	0.12662	0.0244066	0.0631357	-0.0574199	-0.0592233	-0.0271169	-0.00180321	0.142364	-0.174557	-0.0917833	-0.215755	-0.113198	-0.173617	-0.0790161	0.14478	0.0947873	-0.0239537
Null 591	-0.111068	-0.0998972	-0.0339004	-0.0203894	-0.145646	-0.0620909	-0.29989	0.237716	0.0466102	-0.193382	-0.000663827	0.0572035	-0.0510617	0.119872	-0.0953215	0.00106888	-0.117388	-0.0485157	-0.0529454	-0.191466	-0.257004	0.135439	0.0523554	0.0721721	-0.0389328	-0.134944	-0.040686	-0.186385	-0.194884	-0.1489	0.0237338	0.0888549	-0.175268	0.0268108	0.0770609	0.103377	0.0298538	0.00207901	-0.10546	0.212983	-0.074282	0.124252
Null 592	0.228944	-0.147762	-0.00740166	-0.191005	-0.0542441	0.0158836	-0.0155819	0.064677	0.205255	0.0694759	-0.0998949	0.0607633	-0.0516247	-0.182181	-0.0738332	0.0150959	0.0254419	0.160627	-0.0805801	-0.153265	-0.0886494	-0.105413	0.00574772	0.308111	-0.135799	-0.104711	0.0224123	-0.229071	0.155296	-0.0792498	-0.0476932	0.00829651	-0.00909138	-0.00926704	0.0600371	-0.0818954	0.0365706	0.0817323	0.364303	0.142468	-0.138895	0.259048
Null 593	0.168274	-0.102565	-0.0541266	-0.0215004	0.133843	0.0861285	0.0769866	-0.199986	-0.0835657	0.267979	0.0325183	-0.109093	-0.0406326	0.244139	-0.166326	-0.0475526	-0.175719	0.0397329	-0.0113457	0.280629	-0.0754162	0.199095	0.16109	0.0426757	-0.0278871	0.00396504	0.152343	-0.111517	0.139819	0.0689781	0.0703421	0.101027	-0.146424	-0.0624882	-0.15729	0.0277339	0.0903765	-0.160961	-0.154809	0.0274652	0.0584073	0.0309248
Null 594	-0.0734509	0.300074	0.046447	0.202667	0.263735	-0.110764	-0.0719194	0.124847	-0.178643	0.0427919	-0.0159067	0.0255041	-0.0109079	-0.110008	-0.138454	0.356433	0.127658	-0.255045	0.174761	-0.20314	-0.119861	-0.123093	0.04622	0.00722084	0.189841	-0.0164682	0.244576	-0.113627	-0.291768	-0.062056	-0.10155	0.0333051	-0.185753	0.0474328	0.108707	0.0940619	0.0570462	0.0433195	0.258993	0.200144	-0.12749	0.185782
Null 595	-0.151472	-0.249243	0.00863031	-0.195169	0.180479	-0.113006	-0.0383056	-0.00268968	-0.116516	-0.00244082	-0.108132	-0.0605764	-0.0755796	-0.0717734	-0.0220423	-0.148635	-0.0376816	-0.169857	0.077338	0.0451706	-0.0567318	0.00510143	0.0926553	0.046948	-0.0274527	0.0356312	-0.0493054	0.157076	-0.216907	0.222868	-0.0122849	-0.0994268	-0.0851983	-0.0266736	0.0270082	-0.091771	-0.181666	-0.159326	-0.0480625	0.0204084	-0.230095	0.227254
Null 596	0.199092	-0.0945082	-0.0255198	-0.0128371	-0.141977	-0.0648672	0.00272277	0.199228	-0.174695	-0.184928	-0.0477691	0.0208158	0.0895702	-0.100082	0.15381	0.0717436	-0.100544	0.197033	-0.0744273	0.0700391	0.104649	-0.174327	0.0233117	-0.0194044	0.251182	0.127098	-0.0517928	-0.0510205	-0.0528064	0.254692	-0.109121	-0.0315298	-0.0659576	0.120857	-0.0488451	-0.0216852	-0.129506	0.207411	-0.0420711	-0.167782	-0.0510542	0.00952877
Null 597	-0.104867	-0.181007	0.150096	-0.140583	0.0737282	0.000685536	0.117182	-0.106086	-0.1697	-0.0932834	0.0563118	-0.228046	-0.0213825	-0.00618805	-0.0460158	0.257165	-0.00211031	0.0383298	-0.0595602	0.19659	-0.00487815	0.13574	-0.234268	0.158467	-0.224501	0.0211236	-0.0938613	-0.0917247	0.196657	0.0875044	0.18631	0.0190132	-0.042707	0.186819	0.165015	-0.0625892	-0.0161545	-0.166993	-0.116186	-0.0708874	-0.144176	-0.0862887
Null 598	-0.210569	0.00316601	0.0957917	-0.1762	-0.196818	-0.0109531	0.0946856	0.0383342	-0.134021	-0.158225	-0.149828	0.230469	0.078254	-0.0690177	-0.0779174	-0.0497487	-0.111944	0.0318994	-0.0141676	0.0670794	0.0533451	-0.134951	0.0573261	0.0513126	-0.0140132	0.143666	0.0318246	0.00268061	-0.0877928	-0.144883	0.251501	0.0318305	-0.148629	-0.0388782	0.0964388	0.0919379	0.0576918	-0.200734	-0.0575972	-0.0724332	-0.149092	0.0885939
Null 599	-0.158639	-0.137053	-0.0609486	-0.122507	-0.0328014	0.286471	0.0213186	0.0315369	0.0491661	-0.0237175	-0.155388	-0.0195163	0.095738	0.196724	-0.113377	0.104117	-0.067929	0.311731	0.144138	-0.0282696	0.0961634	-0.053784	0.0711973	0.029076	-0.0300453	-0.00349897	-0.0115285	-0.0934794	-0.0225779	-0.073264	-0.0412192	0.179256	-0.106232	-0.0444419	-0.0767767	-0.181486	-0.205707	0.180938	0.0729745	0.214852	0.0222231	-0.0934766
Null 600	-0.248762	-0.176021	-0.282164	0.0987956	-0.147719	0.102262	0.070168	0.300493	-0.117533	-0.174913	0.00674017	-0.21675	0.0161215	-0.0320923	0.0364039	-0.197814	0.18036	-0.0105824	-0.0949274	0.170556	-0.0637748	0.100647	-0.0598879	-0.256005	-0.161414	-0.0632106	-0.0550678	-0.0350272	0.0372963	0.165273	0.194562	0.0500249	-0.0615394	0.0782603	-0.085423	0.106603	0.115959	0.0854169	0.00620685	0.0527166	-0.119268	0.144568
Null 601	-0.0813973	-0.206313	-0.00376945	0.172368	0.029984	-0.0508375	-0.0666563	-0.121761	0.125522	0.144112	-0.0683284	0.0138431	0.0732649	0.115682	0.00725011	0.0103655	0.152106	-0.0883788	0.0041031	0.159383	-0.118175	-0.104231	-0.0757646	0.127789	-0.17023	0.0821028	-0.124907	-0.0808836	0.0817358	-0.170455	0.250773	-0.26721	0.0539907	-0.114902	-0.115912	-0.102895	0.0128536	0.0856454	0.230152	0.17085	-0.224658	0.0100734
Null 602	-0.0829812	0.183816	-0.0973986	0.151569	-0.0656217	0.0797073	-0.0022342	0.105069	0.27209	-0.181644	0.097455	-0.211636	0.11775	0.171082	-0.0358663	0.107678	0.017581	-0.194882	0.212917	0.148379	-0.179248	-0.157704	0.0940662	0.00267279	0.308034	-0.0952722	-0.0149007	0.030114	-0.221531	0.260197	-0.142068	-0.079988	0.0129182	0.144203	-0.0827631	-0.109519	-0.131664	0.0822075	-0.11192	0.0242675	0.0437859	0.0319494
Null 603	-0.112188	-0.0837043	-0.145508	-0.213041	-0.172236	-0.101731	0.025528	-0.0380798	0.0672478	-0.174013	-0.020292	-0.189737	0.0696435	-0.300337	-0.0144538	-0.0846422	0.0444013	0.00418848	0.141283	0.01999	-0.228115	-0.107406	0.0281729	-0.191136	0.0338942	0.249763	-0.186337	0.0376124	0.0352971	0.191199	0.239963	-0.141733	-0.0630912	0.218571	-0.232792	-0.253928	-0.0150859	-0.190565	0.197704	-0.368396	-0.104739	-0.11755
Null 604	-0.024001	0.122504	-0.188176	0.0933301	-0.109421	-0.237363	0.0486869	-0.0469756	0.109399	0.157261	-0.0417265	0.0283196	0.0362116	0.0304401	-0.0273071	0.0180153	0.0205816	-0.0526813	0.248844	-0.0813184	-0.183305	0.0300781	-0.345004	-0.0378281	0.134695	-0.0164223	-0.179941	0.064073	-0.147845	-0.0411202	0.0948672	-0.121395	-0.0530276	0.0643307	-0.163154	0.0969129	-0.183211	0.0282153	-0.0577636	0.228636	-0.15319	-0.0554567
Null 605	0.10714	-0.0872116	-0.140133	0.0983404	-0.038916	0.0430036	-0.104491	-0.184736	0.0259322	0.0523874	0.0993672	0.1186	-0.171349	-0.147811	-0.124755	-0.210284	-0.0840119	0.0559228	-0.18041	-0.0846824	0.151253	0.044235	-0.0529659	-0.171783	-0.195029	0.0694753	-0.0764562	-0.125118	0.0618399	-0.0777071	0.2434	0.144422	-0.112322	0.0559654	0.176409	-0.183063	0.0762686	-0.140904	-0.00757054	0.0265503	-0.207279	0.0782084
Null 606	0.268141	-0.139893	0.141157	0.0556426	-0.114828	0.12593	-0.257566	-0.140842	-0.249844	-0.221195	-0.0319252	0.0953362	-0.0384252	0.0919089	-0.0191626	0.135035	-0.0260004	0.138437	-0.176294	0.103315	-0.0729775	-0.017634	0.224101	-0.180079	-0.0350641	-0.0966659	0.061751	-0.0472668	-0.00347989	-0.11397	-0.10753	-0.213242	0.0198869	-0.00228881	-0.0776775	-0.037682	-0.0200932	0.00818663	0.0591428	-0.126926	-0.062539	0.169609
Null 607	0.00682695	0.0639548	0.112066	0.176278	0.0765489	-0.156472	0.246403	0.143672	-0.194488	0.00929005	-0.00659666	0.0904031	-0.149781	0.023954	0.0182286	-0.084334	-0.190084	-0.194538	0.21151	-0.216075	-0.00224745	-0.0142919	-0.0838073	-0.14149	0.0490692	-0.112937	0.0479864	-0.0815709	0.0340605	-0.0171884	0.13833	0.242444	-0.140094	-0.026053	0.113892	0.0795385	0.193629	-0.0501213	-0.0773194	0.019628	0.0868171	-0.151284
Null 608	-0.20327	0.293022	0.0104003	-0.203186	-0.0419153	-0.226424	0.0526501	-0.186786	-0.0103068	0.106695	0.109469	0.226089	0.0276051	-0.0461176	-0.165835	-0.187077	-0.209829	-0.0464695	-0.0700453	0.293782	-0.215641	-0.145538	0.208286	-0.0746825	-0.0277392	0.000875352	0.0124683	0.158897	0.145654	0.130689	0.0279261	0.114696	-0.188633	0.0358171	-0.0122503	-0.071288	0.0247351	0.0814116	-0.0186576	-0.00396368	-0.141735	0.195474
Null 609	0.0366062	-0.127711	-0.0828261	-0.162312	0.246495	-0.0217976	0.19115	-0.271701	-0.0256707	-0.138655	-0.0350021	-0.0473491	-0.0303754	-0.118643	-0.0325024	-0.11326	0.0623346	-0.0133267	0.0184627	0.137058	-0.193862	0.0682585	0.0279525	0.154326	-0.13529	-0.0421441	0.0808747	-0.154767	0.119293	0.14037	0.0216448	0.0737422	0.171773	-0.0890374	0.152702	-0.130363	0.0713846	-0.161196	0.0570949	-0.134219	-0.0767537	-0.135472
Null 610	0.301134	-0.0670714	0.0512647	-0.0340316	-0.152664	0.0747451	-0.139014	-0.0671627	0.13093	0.0826894	-0.0654389	-0.21124	-0.103192	0.22431	-0.0523767	-0.121535	0.267834	-0.115899	-0.147846	-0.0251714	-0.0259511	0.160726	0.0293489	-0.0515283	0.0647988	-0.116697	0.0344271	0.0773949	0.110145	-0.00305076	-0.0497869	-0.163135	0.106904	-0.0818131	-0.0946385	-0.0898932	-0.139177	0.179814	-0.0100645	0.126835	0.136369	-0.0286666
Null 611	-0.0859779	0.103324	-0.197552	0.249026	0.136632	0.13857	0.00621384	0.223499	-0.0455178	-0.113647	0.0604366	0.0307306	-0.158901	0.109849	0.101122	0.180258	0.0129135	-0.0653319	-0.180937	-0.0778446	-0.114436	-0.122389	0.074302	0.0461763	-0.131306	0.170559	0.141117	0.0307847	-0.275744	0.126576	0.123047	-0.0235873	0.0543068	0.166559	0.00706264	-0.209545	-0.164639	-0.132918	-0.000774979	0.248738	0.122108	-0.183119
Null 612	0.0202229	0.173568	0.160847	-0.0888038	-0.0917358	0.155264	0.0589544	0.139465	0.0617881	-0.0298864	0.08708	-0.0628329	-0.0513799	-0.237871	0.0462986	0.00181927	-0.170199	-0.108127	0.0782149	-0.0487652	-0.160024	0.0748392	0.00771941	0.027857	-0.121993	0.144237	0.107145	-0.032395	-0.097992	0.136135	-0.115987	0.00516825	-0.00321428	0.322372	-0.0457653	0.00497744	0.0727789	0.105558	-0.0574579	0.0240996	0.0636738	-0.170596
Null 613	0.0580303	0.0731873	-0.0432648	-0.0850581	0.189519	-0.024567	-0.0559695	-0.146081	-0.282013	-0.133457	0.110475	0.0952705	0.0883527	-0.120125	0.12416	-0.19693	-0.163296	-0.208302	-0.178298	0.225142	-0.29361	-0.0283303	0.108211	-0.0592459	-0.0512012	-0.160623	0.134459	-0.230396	-0.131712	0.0851198	0.0491636	0.15746	0.0157412	0.104801	0.039452	-0.180924	-0.113665	-0.123891	-0.0280051	0.0953762	-0.143935	-0.00974261
Null 614	0.0736103	-0.0513488	-0.162864	-0.0973676	0.118888	0.11251	0.266501	-0.182957	-0.112424	-0.108791	0.120551	-0.0115773	0.0557308	-0.20892	-0.0349028	0.0110724	0.049567	-0.202316	-0.231073	-0.161013	-0.0713583	0.227946	0.128308	-0.209244	-0.269465	-0.0670774	-0.0178929	-0.0897457	0.039095	0.153375	0.0672497	0.0684686	-0.111409	0.0187981	0.167374	-0.0409224	-0.137946	-0.0429211	-0.191527	0.167447	0.0381913	-0.200122
Null 615	-0.092397	-0.288918	0.0327315	-0.146528	0.268154	-0.226221	0.077458	-0.154694	-0.214188	-0.0822274	-0.106555	0.0139772	0.129367	0.0905479	-0.160491	-0.0730502	0.0155776	0.116282	0.0927071	0.0379331	-0.127305	0.0560739	-0.156908	-0.0858354	-0.180784	-0.14054	0.00152804	-0.157752	-0.0294541	-0.0332582	0.0909687	0.124242	-0.197768	-0.22724	0.0665216	-0.0226208	-0.0255156	0.0193506	-0.188357	-0.152425	-0.00958606	0.0272956
Null 616	0.0284125	0.0375245	-0.193222	0.144701	0.00360795	-0.0292124	0.0601629	0.0802742	-0.0456397	-0.168336	0.180338	0.0313475	0.147749	0.273379	-0.109465	0.212744	-0.102969	-0.108541	-0.0504655	-0.107491	-0.197986	-0.0701133	-0.0197947	0.180354	0.161166	0.0253681	0.185357	0.0016005	-0.0642695	0.201371	0.232	0.28024	0.00754236	-0.137855	-0.150948	0.230825	0.0127889	-0.285728	0.109181	0.0565023	-0.0318514	-0.204536
Null 617	-0.137272	-0.0346833	-0.159944	-0.0635836	-0.240568	0.0809898	-0.0711185	0.0912047	0.182799	0.101968	-0.19101	0.157352	0.115919	0.130473	-0.0358555	-0.098182	0.052265	-0.117856	0.165216	0.00555113	0.107256	-0.168263	-0.12315	-0.0155814	0.0936835	0.0628559	0.126312	0.0782141	-0.196288	0.00226088	-0.151432	-0.149276	-0.00183816	-0.0619917	-0.145558	0.0318799	0.179627	-0.198706	0.0553514	-0.301306	-0.0202915	0.083495
Null 618	-0.217436	-0.0922833	0.138985	-0.235734	0.057245	-0.0182293	-0.253501	0.0992723	0.0951105	-0.00982009	-0.218773	-0.0584522	-0.0318004	0.143274	0.136302	0.0876598	-0.107796	-0.11766	-0.0914105	0.00794457	-0.0109424	0.0891767	0.113451	-0.230132	-0.157362	-0.0611134	0.0690686	0.0890639	0.0729819	-0.00791861	-0.176967	-0.0745465	-0.0122532	0.0559263	0.0352033	0.0103107	-0.0711098	0.0184827	0.103579	-0.00268761	-0.0745639	-0.186642
Null 619	0.0742059	-0.10755	0.0358881	-0.151675	-0.185574	-0.0110567	0.0751358	-0.0862073	-0.131704	-0.0133788	-0.0289383	0.0318397	0.0901291	0.184707	-0.024386	0.0891781	-0.180157	0.021619	-0.0834724	-0.261346	0.0776911	0.0150214	-0.193157	0.0152291	0.0291084	0.0855944	0.125993	0.113105	0.0734942	-0.101946	0.103508	-0.19741	0.140327	-0.0982084	0.211107	-0.227966	0.0751319	-0.0419999	0.0888233	-0.198383	-0.0250699	0.0452279
Null 620	0.0680491	0.0439924	-0.0139309	0.0589544	0.00251878	-0.104909	0.118297	-0.0506311	-0.142609	0.159436	0.0654639	0.050898	0.0850363	-0.0811651	-0.053143	0.139001	-0.0665564	0.00337624	0.186493	-0.12357	-0.0241062	-0.163498	0.00805236	0.0476685	0.107578	-0.0710634	0.0739066	0.0278612	-0.228381	0.150649	0.163951	-0.0977635	0.0819406	0.129716	-0.160457	-0.290953	0.149167	-0.0449703	0.053741	0.0328476	0.0709542	-0.15831
Null 621	-0.124835	-0.173733	0.0820447	-0.132693	-0.147239	-0.0965568	-0.116559	0.0896643	0.109522	0.0693033	-0.0804377	0.22431	0.132864	0.211501	0.0447545	-0.0867917	0.0448436	-0.0439412	-0.0509419	0.0441259	-0.228142	0.1248	-0.127711	-0.00709077	-0.153672	0.205495	-0.119036	0.0480279	0.111929	-0.0292014	-0.177369	0.114478	-0.0962147	-0.0703452	0.31161	-0.130176	-0.0716327	-0.0844951	0.0901271	-0.0889089	0.0770375	-0.0227394
Null 622	-0.0129419	-0.177885	-0.0079923	-0.187836	-0.168819	-0.19649	-0.237394	-0.0473057	-0.160472	0.269143	-0.202212	-0.151119	-0.0955241	0.00926224	-0.128206	0.0533913	0.0790385	0.136871	-0.0672509	-0.0452119	0.0603193	0.0523244	-0.0175903	0.243686	-0.0123409	-0.0990385	-0.2035	-0.0488507	-0.0484034	-0.052478	-0.0330925	0.144106	0.0379459	0.0750815	-0.154363	-0.0342571	-0.147132	-0.083833	-0.0910401	-0.0441402	0.151991	-0.0655074
Null 623	-0.0565731	-0.0534762	0.0361231	-0.0332825	0.0756064	-0.222201	0.194364	-0.0279416	-0.250996	0.199055	0.0010209	0.0930136	-0.0403876	0.0774662	-0.197943	0.124446	0.116557	-0.0743082	-0.0878341	-0.210746	0.0207612	0.0801044	0.00650569	0.0567719	-0.111421	-0.0016072	0.0795389	0.158067	-0.0231821	0.122392	0.233973	0.149927	-0.0440233	0.140296	0.126043	-0.0293257	0.110641	-0.0294091	-0.0140861	-0.0555726	0.0627902	-0.0819693
Null 624	-0.120207	-0.166552	0.14552	-0.133262	0.154571	0.139566	-0.12601	0.136906	0.152515	0.0383084	0.090513	0.0737648	0.120848	-0.200681	-0.119828	0.0164398	-0.0343835	0.14666	0.0560059	-0.0511862	0.0896364	-0.0156176	-0.017052	-0.206706	-0.0539987	0.0319515	-0.19711	-0.182086	0.144345	0.0475626	-0.0920954	-0.245109	0.0606321	-0.027306	-0.192919	0.279691	-0.161009	0.113486	0.0096161	0.133262	0.02422	-0.162199
Null 625	-0.047244	-0.0930372	-0.0357087	0.166931	-0.142663	0.0947941	-0.128318	-0.0908254	0.0625667	0.134386	0.13976	0.169576	-0.0727769	0.152635	-0.142953	-0.0931355	-0.0740255	0.236491	-0.0819433	0.0531835	0.111464	-0.00219941	-0.0357964	-0.259523	0.143481	-0.0897877	0.104528	0.0259781	0.22229	-0.155557	-0.0624571	0.0864465	0.0162263	-0.0524627	-0.326051	0.0794518	0.00580751	-0.0265582	-0.00128622	0.148038	-0.022526	-0.28065
Null 626	-0.194693	0.0855246	-0.0826279	0.178821	0.113459	0.0678226	-0.261014	0.13141	-0.0159685	-0.231701	0.188517	-0.0888109	0.0846206	-0.103306	0.00316979	-0.044786	-0.0420673	-0.0886455	0.0836113	0.0844962	0.0701399	0.160396	0.0326127	0.0234987	0.190179	-0.19699	-0.059407	-0.217849	-0.0690026	0.00970356	-0.118202	0.0275768	0.00488838	0.0615464	0.0410744	0.212963	-0.0491858	0.07756	0.13017	-0.248044	0.00840211	0.0102643
Null 627	-0.0424221	0.141608	0.171191	0.00310929	-0.0514395	0.106153	-0.0713744	0.14079	0.0599544	0.0165572	-0.197374	0.104778	0.0989606	-0.137282	0.0675633	-0.108589	-0.170743	0.218031	-0.0275505	-0.00650318	0.180302	0.120162	-0.184796	-0.147425	-0.0920697	0.115505	-0.148656	0.156974	0.0619023	0.151419	0.0687672	-0.020039	-0.301023	-0.129751	0.126256	-0.22578	0.0781122	-0.108643	-0.236087	0.088447	-0.0308495	0.0503879
Null 628	0.210281	0.191194	-0.0804045	-0.134254	0.285031	-0.127493	-0.0892196	0.0121053	-0.0187258	-0.0713324	-0.0428447	0.0382328	0.00552035	0.01325	-0.118312	-0.153003	-0.0332406	0.10374	0.006232	-0.140611	0.00350223	0.0956358	-0.111921	-0.034966	-0.0400131	-0.105095	-0.161757	-0.0753062	-0.189783	0.184592	0.170936	0.258608	-0.144092	-0.000657385	-0.116499	-0.153283	-0.191395	0.124677	0.122653	0.0354827	-0.0395933	-0.0890083
Null 629	0.106159	-0.277696	0.227947	0.00922141	0.0322536	0.156949	0.095475	0.0205458	-0.0575184	0.102672	0.00665555	0.0466298	0.0697007	0.00992701	0.120778	0.0881035	0.00398879	-0.207003	-0.0511014	-0.0587727	-0.168243	0.0252717	-0.0850631	-0.0119718	0.194495	-0.064931	0.0843441	-0.217619	-0.0131514	-0.165302	-0.0493118	-0.0273119	0.0864718	0.172784	0.0946176	-0.0175308	0.138781	0.155799	-0.00231203	-0.0306772	-0.0869082	0.106192
Null 630	0.0573018	-0.259595	0.00788179	-0.0394962	0.144959	-0.130339	-0.133176	0.0629413	-0.175679	0.0871326	-0.19623	-0.121314	0.0762209	-0.0933535	-0.030338	-0.218306	0.15334	-0.00714787	-0.147112	-0.0899858	0.0432637	0.0244634	0.117002	0.119501	-0.0853022	-0.011414	-0.0880247	-0.0898869	-0.206247	0.0215916	0.135503	0.148537	0.125811	-0.116374	0.106399	0.0538697	0.250104	-0.0266141	0.320826	-0.0346634	0.0707958	-0.147765
Null 631	0.038484	-0.154359	-0.0130305	-0.0602905	-0.234454	0.0463965	-0.127821	-0.274901	-0.181193	-0.145535	0.0688359	0.149432	0.105398	-0.0220548	-0.0803434	-0.0103982	-0.101487	-0.134866	0.0793865	-0.11668	-0.0890664	0.174798	0.0365039	0.114043	0.195847	0.0188343	-0.178116	0.0682378	0.0754622	0.199304	-0.0491865	0.173594	0.195274	0.0304866	0.0246358	-0.0448395	-0.152573	-0.196526	-0.0501341	0.0463581	0.0947701	0.105506
Null 632	-0.119634	0.0850966	0.238972	-0.115235	-0.0487417	0.0985713	0.0760543	0.299105	0.062635	0.0746598	-0.153248	-0.0457845	0.0755769	0.0825097	-0.120079	-0.224131	-0.115137	-0.244335	-0.0335661	-0.113401	0.191273	-0.134289	0.211367	0.0335747	0.263999	0.10734	0.0312171	-0.00677828	-0.0391628	-0.130374	-0.0622189	-0.228695	0.102633	0.0890029	-0.0284663	0.237994	-0.131191	-0.0302981	-0.0836684	0.179177	0.252957	-0.0522503
Null 633	-0.142666	-0.000115892	0.0704625	-0.162407	-0.114016	-0.0842441	-0.110424	-0.0399072	-0.250667	-0.088972	-0.169677	0.0226497	0.0157175	0.162986	0.109402	-0.171708	0.136184	-0.101182	-0.0666715	-0.060439	0.0753204	0.0478445	-0.190897	0.144568	0.0576845	-0.015763	-0.123662	0.184424	-0.0548072	0.301187	-0.175791	0.0248363	0.116781	-0.162663	-0.0124979	-0.0277932	-0.0595925	-0.165857	0.301594	0.0205245	-0.0697392	-0.0756084
Null 634	-0.0979387	-0.108052	-0.129806	0.249038	0.0132831	-0.134402	-0.194727	-0.211181	0.0142215	0.0374933	-0.00556726	-0.218455	-0.109445	-0.272736	0.118493	0.0351044	0.0740237	0.311293	0.137084	-0.160323	-0.0920308	-0.143377	0.298533	-0.0779765	0.0212545	0.0518072	0.0998052	-0.0536944	0.00582907	0.00834877	0.115611	-0.229648	0.13626	0.104926	-0.198243	0.0630109	0.0704967	0.192733	0.131545	0.183198	0.242422	-0.01973
Null 635	-0.0637191	0.272529	0.0768867	-0.104191	0.127099	0.0348342	-0.115984	-0.0348555	0.0256833	0.0267384	-0.0550931	0.19916	-0.114485	0.116153	-0.0529172	-0.14581	-0.0471022	0.0768111	-0.206506	-0.0831629	0.0300846	-0.00622869	0.0216375	0.114849	-0.181347	0.0594068	-0.18168	-0.0698557	0.1486	0.0464726	-0.190185	-0.154195	-0.148431	-0.0606465	-0.219011	-0.084797	0.092988	0.0348208	-0.168024	0.0114789	0.0504159	-0.213019
Null 636	0.0221027	0.110942	0.00340882	-0.133653	0.00214254	-0.176195	-0.249919	-0.0948175	-0.180487	0.256073	-0.0350649	0.151652	-0.169742	-0.156722	0.0128725	0.208184	-0.193151	0.242097	0.135756	0.108662	0.0881755	0.144816	0.119798	-0.11333	-0.166215	0.0153447	-0.167613	0.0267036	-0.0920203	-0.0527042	-0.0668963	-0.0528255	0.0937719	0.108406	0.207891	0.0201647	-0.0208391	-0.0647268	0.0649407	0.294684	0.170357	-0.040237
Null 637	0.103994	-0.0683619	-0.0163442	-0.123106	-0.0991471	-0.105077	-0.0723964	-0.020158	-0.250691	0.0618362	-0.106263	0.0843282	0.0480804	0.143139	-0.00298826	-0.0966086	0.0641316	-0.0177547	-0.0132654	-0.00555883	-0.0500478	-0.0856692	0.0318866	-0.121547	-0.189391	0.0359129	-0.00238262	0.156331	0.0553937	-0.127675	0.0597027	-0.0902963	-0.0792232	-0.100691	0.0733117	0.135658	-0.0610559	0.00859432	-0.129714	-0.279242	-0.126039	0.105406
Null 638	0.0388619	-0.251363	0.0547513	0.0331623	0.0298855	0.0469491	0.110338	0.235914	0.035484	-0.0426536	-0.0213747	0.12902	-0.0776668	0.0680122	0.0496877	-0.101179	0.0454017	-0.140413	-0.132875	-0.0672045	0.00269252	-0.0705543	-0.0426204	-0.111541	0.066211	0.00167034	-0.0416217	-0.106232	-0.218531	-0.0411889	-0.129601	-0.12243	-0.0965401	-0.0207298	0.0326128	-0.186982	0.113362	-0.228688	0.0354334	-0.237933	0.195695	0.0915405
Null 639	-0.00977622	0.163921	0.0912935	-0.193248	0.163923	-0.0793835	-0.199173	0.0722032	0.0814465	-0.105333	-0.152318	-0.11698	0.0965035	0.0582041	0.0370354	0.166902	-0.174447	-0.0532826	0.26634	0.0527385	-0.191341	0.00174825	-0.185264	-0.05949	0.218096	0.147003	0.143202	-0.177721	0.114353	-0.120644	0.164958	-0.153164	-0.138856	0.00427279	-0.163061	-0.126716	0.0418128	0.178985	-0.0480783	-0.0479901	-0.287439	0.117389
Null 640	0.0168411	-0.0411873	-0.196452	0.0573678	-0.16438	-0.135193	0.224427	-0.0943725	0.118221	-0.0311062	0.183334	0.131432	-0.0629733	-0.113112	-0.117483	0.148327	-0.259473	-0.0035256	0.14648	-0.025389	-0.237128	0.0264478	-0.0157781	0.147126	-0.169586	0.0745219	-0.0699413	-0.0894495	0.16107	-0.0373008	-0.184107	-0.0472791	-0.16146	-0.0977807	0.0385271	0.115678	0.101727	0.0467386	-0.176187	-0.0706634	0.00587061	-0.0874801
Null 641	-0.203149	-0.168392	-0.180695	-0.15851	0.0209429	0.188618	-0.131074	0.0839022	-0.157688	0.188365	-0.122212	-0.0135138	0.0337668	-0.0866437	0.0226551	-0.00689505	-0.159728	0.00943417	0.0307358	-0.232285	-0.0456505	-0.136861	0.0846671	-0.130542	-0.0661221	0.0128376	-0.0928169	0.110829	0.0220485	0.0368036	-0.127548	-0.0363319	0.11477	-0.118221	-0.146302	0.230374	0.0311073	0.000396588	-0.0323334	0.193403	-0.147044	0.0801879
Null 642	0.00125548	0.0917092	-0.0626773	0.240596	0.0178611	-0.232859	0.237602	0.127297	-0.111476	-0.0280767	-0.110899	-0.0627567	-0.0248322	0.12506	-0.110003	-0.0640956	-0.0310552	-0.14614	-0.0278469	0.0957958	-0.0391465	-0.0919901	-0.104412	0.0705485	-0.200945	-0.0803715	-0.0329047	-0.153514	0.0305109	0.00851599	0.092026	0.0361978	0.170408	-0.140211	-0.0722128	0.163642	0.101356	0.0274218	-0.12953	-0.0680653	-0.0803255	0.00822629
Null 643	-0.132669	-0.178196	0.0891538	0.0321562	0.175559	-0.0106439	0.158986	0.209696	0.0355005	0.0288649	-0.116167	-0.104475	-0.0486741	-0.0634871	0.139452	0.205257	0.17468	-0.0732506	-0.121872	0.208292	0.00446961	0.0764786	0.0705705	-0.142992	0.0213615	0.0509572	0.0620407	-0.0448821	-0.0760405	-0.0299407	0.0415034	-0.126781	-0.147356	0.1069	-0.193588	0.0567905	0.0186331	-0.062312	-0.145336	0.142074	-0.158007	0.281391
Null 644	0.090305	0.17848	-0.241407	-0.191433	0.0284606	-0.0380025	-0.16561	0.123672	-0.121229	0.0253537	-0.144877	-0.109075	-0.0690109	-0.183377	0.0901423	-0.0947685	0.0802422	-0.0113885	-0.0572719	0.0973403	-0.121359	-0.052883	0.119521	0.176914	-0.0534559	-0.0555427	-0.193585	-0.000333604	-0.0114242	-0.183442	-0.0698821	-0.0519963	-0.206643	-0.147	0.173812	-0.113244	-0.276136	0.14103	-0.159543	0.173497	0.03239	0.120454
Null 645	-0.00920546	0.0271191	0.0229404	-0.134754	-0.0999513	-0.238045	-0.207016	0.226943	0.0953082	0.00191236	-0.132745	-0.184905	0.0133462	0.243842	0.0187355	0.214061	-0.0284228	0.352701	-0.0324166	-0.190842	-0.264878	0.0162871	0.0407432	-0.134351	-0.0402019	0.0660228	0.0263097	0.066511	-0.182757	-0.143355	0.0539289	-0.0908368	0.0432906	-0.000814273	-0.141631	-0.0611621	0.0535681	-0.244219	0.144567	-0.118449	0.0545314	-0.0814726
Null 646	-0.0839704	-0.21848	-0.0263889	0.0434814	-0.140595	-0.201379	0.13091	0.202835	0.259202	-0.121521	-0.0210508	0.0827671	0.0330774	-0.0903468	-0.123902	-0.12649	-0.0524639	0.177205	-0.0991218	-0.110873	-0.0237942	0.122525	0.166663	-0.186165	0.353547	0.148969	-0.0496506	-0.170045	0.206275	0.148737	-0.232142	0.0580866	-0.194245	-0.0802692	-0.135932	0.22495	0.0915406	0.0499786	-0.154377	0.0579619	0.0376942	0.0572968
Null 647	-0.20168	-0.163156	-0.206552	0.0698536	-0.0867859	-0.00795561	-0.157867	-0.173158	0.204439	0.0190657	-0.0852924	-0.125031	-0.182658	-0.183027	0.0280325	0.0223297	0.152705	0.040902	-0.129504	-0.0574355	-0.084001	0.14724	0.0955802	-0.0210031	-0.125842	-0.0147782	-0.0258065	-0.0101022	-0.184867	-0.152642	-0.127863	0.234863	0.0281857	0.0678133	0.00964272	-0.236287	0.212285	-0.212467	0.195097	-0.0725578	0.0353799	-0.123277
Null 648	0.105802	0.108373	0.0159075	0.195877	0.225575	-0.134055	0.00692425	-0.0827415	-0.109474	-0.0881276	-0.140864	0.128379	-0.039524	0.000793911	0.162311	-0.262228	0.0230169	-0.172982	-0.142682	-0.0854519	-0.0536419	-0.0118381	-0.186196	-0.0550476	-0.0501175	-0.0601137	-0.027455	0.0538871	-0.0822301	0.041665	0.0731179	0.00198171	0.0837715	-0.0760057	0.289304	-0.0286022	0.105351	0.0437041	-0.223665	0.277883	0.18996	-0.1874
Null 649	-0.159691	-0.0219701	0.0760378	-0.158096	0.0434928	-0.0975118	0.0575683	0.163024	0.0965624	-0.124443	0.238108	-0.181463	0.0317505	0.0343921	-0.0965564	-0.0705225	-0.0307264	0.218396	-0.185183	-0.182669	-0.0645328	-0.0485865	-0.0813834	-0.052975	-0.0389305	0.024118	0.132753	0.0101018	-0.0500401	-0.122934	-0.106489	0.187952	0.169001	-0.227273	0.00912664	-0.162217	0.166506	-0.107251	-0.140533	-0.304663	0.0338554	-0.239412
Null 650	-0.0905001	0.127619	0.156679	0.173405	-0.136556	0.0919983	0.0139688	0.234836	-0.111018	0.0974646	-0.0848359	0.125354	-0.0171736	0.125139	-0.140304	0.114782	0.162411	-0.177158	-0.0754106	0.176981	0.109141	0.148691	0.141097	-0.0599867	-0.171687	-0.0758476	-0.149426	-0.00654523	0.0522673	-0.129353	0.0632585	-0.0726246	0.161715	0.0432035	-0.0192283	0.200378	0.0479407	-0.217183	-0.140052	-0.254749	0.255505	-0.0616616
Null 651	-0.0597803	0.137945	0.0547562	-0.05385	-0.150906	-0.0529627	0.171524	-0.0712581	-0.229455	-0.170613	0.0739572	-0.00580342	0.0482775	-0.0875882	0.0581602	0.166136	-0.0495569	0.108982	0.0426302	-0.00635174	-0.189573	-0.0779541	-0.064631	-0.198055	-0.275368	-0.0321107	0.0628029	-0.0807735	0.200331	-0.0512393	0.0344873	0.295239	-0.196152	-0.00357954	0.186822	0.00321203	0.190882	-0.121801	0.0567697	-0.324846	0.0153942	-0.10953
Null 652	-0.143323	0.0647985	-0.0789219	0.15973	-0.164713	0.082493	0.0801158	-0.0737837	-0.0173218	0.0834598	-0.144781	-0.134984	0.0697784	-0.0955477	-0.0623589	-0.0401305	0.0773586	0.0623793	0.0682467	-0.118275	0.0827208	0.101953	0.138839	0.00506454	0.0753653	-7.17888e-06	0.0236675	-0.245284	0.209749	0.233437	0.147298	0.128526	0.00717102	-0.00857243	0.112854	-0.0495956	-0.0665467	0.0307678	0.0867708	0.28944	0.0423312	-0.11786
Null 653	-0.152868	-0.0700494	-0.0799872	-0.165356	0.0577483	-0.198932	-0.163352	0.145032	0.0118483	0.0970047	0.0302649	0.289652	0.030892	-0.0058879	0.0609939	-0.0890539	0.0539633	0.0105124	0.151543	0.191725	-0.0213333	-0.178695	0.232772	0.0816028	-0.0520505	-0.0859087	0.0280501	0.236322	0.102625	0.116173	-0.169632	0.102312	-0.14575	-0.154641	0.0984481	0.023476	-0.16225	-0.0356525	0.037398	-0.350122	0.278212	-0.0971164
Null 654	0.161254	0.353836	-0.0132113	-0.110092	-0.159633	0.0646806	0.070272	0.0882732	0.117014	0.0120013	0.122042	-0.0803493	0.19449	-0.229924	0.0210141	0.212875	-0.119894	-0.0609235	0.0449896	-0.0953312	-0.14472	0.20914	-0.0126695	0.0796789	-0.0697381	-0.184186	0.0645858	-0.154572	0.0281276	-0.0884911	0.067869	0.0276864	0.0168378	0.0691051	0.0614337	0.0604171	-0.0278831	0.0662581	0.155656	-0.0803378	0.0410604	-0.128322
Null 655	0.0545655	-0.138534	-0.185365	0.0228555	0.183994	0.0590707	-0.202539	-0.170779	0.199523	-0.105394	0.138684	0.114701	0.0206575	-0.0155517	0.0934898	-0.0851658	-0.0229416	-0.112096	-0.0749687	-0.273208	-0.181234	-0.00514056	-0.28096	0.0313293	-0.13054	0.0033201	-0.014762	-0.0484449	0.00727615	0.0104592	0.050913	-0.00134466	-0.0535775	0.0484999	0.293921	0.10358	-0.0212853	-0.0466628	-0.247824	0.135744	0.0804237	0.159159
Null 656	0.000124778	-0.0119978	-0.187312	-0.0707738	0.0951695	-0.0900503	-0.132232	-0.11734	-0.262744	0.236397	-0.133474	0.0961047	-0.190536	0.168533	-0.0682191	0.296373	0.0554495	0.138622	0.103557	-0.195103	0.0734649	-0.0263509	-0.0255412	0.0674125	-0.122866	-0.24259	0.0291048	-0.111373	-0.0693503	-0.0930695	-0.104117	0.156961	0.05001	-0.0086286	0.120351	-0.00147927	-0.141674	-0.0441905	-0.257525	-0.0743517	0.14881	0.0791352
Null 657	0.104607	-0.103855	0.0122222	0.0196587	-0.0219403	-0.0544902	0.194718	-0.0384425	0.0872605	0.110264	-0.129503	-0.196464	-0.144247	-0.00418172	-0.155435	-0.00953561	-0.213588	0.214459	-0.0801041	0.210321	0.117354	-0.100263	-0.109487	0.264144	-0.171695	0.0836853	0.0533618	-0.0195898	-0.114443	0.164306	0.0632407	0.099323	0.00418875	-0.119636	0.0912985	-0.00844369	-0.0348109	0.169974	-0.017011	0.0259641	-0.126803	-0.0138774
Null 658	0.110108	-0.141355	0.00441566	0.203004	-0.00967965	-0.00721621	-0.109452	-0.149116	-0.0514538	-0.112458	-0.0590714	-0.0159258	-0.0427359	0.0595412	-0.097258	0.0243218	0.0287518	-0.0732938	-0.0104187	-0.103574	0.00345905	-0.110608	0.192357	-0.0840136	-0.0776272	0.0920289	0.0213681	-0.108912	-0.203215	-0.270341	0.0492804	-0.00526344	-0.166566	-0.157388	-0.0909234	0.0786517	-0.104379	-0.0628548	0.146712	-0.0175581	-0.112494	0.12109
Null 659	-0.0319342	-0.119473	-0.281487	0.0979821	-0.0947636	0.0407847	0.0730008	0.187183	-0.12724	-0.351488	-0.0965713	-0.0869457	0.0142336	-0.0530271	-0.099251	0.0851712	0.0996957	0.0414822	0.0204821	-0.176697	-0.062759	-0.140173	0.00268646	-0.16996	0.131015	0.179698	-0.0475537	0.0270172	-0.00180085	-0.108991	-0.238256	-0.135685	-0.0606123	0.0257682	-0.0643343	-0.00572588	-0.164519	-0.0987491	-0.129572	0.0685763	-0.00261991	0.107578
Null 660	0.0645248	-0.0919417	-0.175705	-0.141292	-0.0143271	-0.00656783	-0.0529387	-0.0618387	0.0388981	-0.0111888	-0.0689345	-0.18215	0.0193612	0.0248394	0.12628	0.04334	-0.0774787	0.051458	-0.231293	-0.191148	-0.207688	0.00715219	0.063037	-0.0490367	-0.0222707	-0.099277	-0.0482889	0.0804322	0.0562297	-0.0763634	-0.199453	0.273188	-0.0660209	-0.0552658	0.0684135	-0.03654	0.120485	-0.0962913	-0.0452647	-0.0362234	-0.0770524	-0.101194
Null 661	0.103383	0.255397	-0.0323286	-0.0698004	0.112555	0.082721	-0.229175	0.145389	0.287516	0.168368	0.0323347	0.0077523	-0.113737	0.194562	-0.131814	-0.0342909	-0.173546	-0.187534	0.0279925	-0.125601	0.122149	-0.0836218	-0.22252	-0.086206	-0.184247	0.0288033	-0.133328	-0.0103837	0.14235	-0.00532243	0.0211062	-0.158436	-0.0192906	-0.112838	0.103332	0.14652	-0.239555	-0.0524897	-0.158427	0.298762	0.123868	-0.276767
Null 662	0.000724819	0.252381	0.0562016	-0.131597	0.0275514	0.262279	0.148687	-0.204163	0.0773954	-0.173147	-0.0239819	0.0447116	-0.0668702	0.0715884	0.104653	0.0865677	-0.0544957	0.211089	-0.0134734	0.19392	0.156924	0.0828469	0.041672	-0.262659	0.117421	-0.0328844	-0.160329	0.13071	0.0108813	-0.0261667	0.0116719	-0.153992	0.159035	-0.0753757	0.102418	0.263	0.107656	0.0442698	0.0816708	0.273908	0.108914	0.0478673
Null 663	0.177642	-0.147165	0.107833	0.0836696	0.131036	-0.136218	0.0943315	-0.0931956	-0.0891441	0.172361	-0.193871	0.00593652	-0.0507097	-0.237989	0.194617	0.0722904	-0.0335318	-0.1654	-0.0765482	0.125304	0.241225	-0.0585152	-0.0526795	0.104857	0.189178	-0.114056	0.0874757	-0.140695	0.249145	-0.183447	-0.053501	0.138225	-0.0448147	0.0876122	0.156167	-0.0577859	-0.132	-0.0689546	0.213491	0.256965	0.264157	0.183714
Null 664	0.0143674	-0.263274	0.0620014	0.17866	0.112998	-0.160089	0.0356073	0.131777	0.121506	0.255382	-0.0897763	0.0299819	-0.059924	-0.00873031	0.188165	-0.0150415	-0.00479736	0.188263	0.21728	-0.00583204	0.0276661	0.151233	0.0921818	-0.118071	-0.0915447	0.137949	-0.0526695	-0.129939	-0.0853447	0.153222	0.0188819	0.273092	-0.0746492	0.090259	0.0655532	-0.0705328	0.00299917	-0.0101716	-0.128797	0.250746	-0.135965	-0.0528003
Null 665	0.0507972	-0.0202563	-0.123724	0.216118	0.282024	0.0744707	0.111075	-0.125321	-0.126807	-0.192923	-0.0623098	-0.118504	-0.12824	-0.111525	-0.0144025	0.185834	-0.100539	0.000601452	-0.176599	-0.117572	0.0823092	0.143274	-0.143433	-0.195867	-0.147597	-0.199795	0.0760829	0.0693906	-0.142488	0.0618545	0.111265	0.0909386	-0.0211061	0.0965743	0.0376294	-0.13054	-0.133013	0.0420731	0.0598572	-0.115608	-0.0332979	-0.0322775
Null 666	-0.256468	0.19846	0.124129	0.341534	0.195005	-0.0452056	0.0285754	0.193013	0.0962473	0.00578131	-0.0969179	0.082113	0.12772	0.159674	-0.214814	-0.113699	-0.146304	-0.0443044	0.00904199	0.086382	-0.0343153	0.193665	-0.0495188	-0.27252	-0.278204	-0.0764106	-0.0975611	-0.16027	-0.12196	0.0569371	-0.0741516	0.0609244	-0.0785522	0.14256	0.00330957	0.12783	0.133829	-0.172733	0.294986	-0.0664066	-0.19345	0.0655575
Null 667	0.138436	-0.135719	0.130209	-0.146955	0.01256	-0.180737	-0.0198384	-0.205377	-0.167035	-0.197544	-0.111586	0.0617993	0.102674	0.15235	-0.105727	0.170979	-0.0243186	0.231949	-0.212869	-0.144752	-0.241761	0.0573447	-0.0939901	-0.0695354	-0.0274097	-0.100315	0.140948	-0.297777	0.240171	0.149918	0.0779563	-0.0274871	-0.122764	0.0659583	-0.10834	0.00786561	-0.0154026	0.052208	0.0496386	-0.159564	-0.029829	0.0550673
Null 668	-0.0395741	-0.15634	-0.0122032	-0.211791	-0.0649409	0.130859	-0.0151201	-0.211517	-0.093779	0.0672641	-0.109672	0.199143	0.020057	-0.00633007	0.043747	-0.209134	-0.0630215	-0.0653694	0.142007	0.113122	-0.10257	-0.11982	-0.178893	0.000841679	0.153685	-0.0671252	0.0973051	-0.194457	0.0903893	0.130017	-0.0111901	0.0482133	0.181084	0.0311604	-0.0998872	0.0739451	0.124985	-0.163204	0.00667253	0.0752538	0.23802	-0.0944467
Null 669	0.311792	0.152267	0.0540634	0.223838	-0.0479717	-0.18755	0.0477923	-0.0906443	0.07351	0.0377239	0.0861229	0.18549	-0.116493	0.0954007	-0.172471	0.211022	0.0778199	-0.112375	-0.101241	-0.0439627	0.0367001	0.142976	0.134948	0.209152	0.105346	-0.0778996	0.0693791	0.109126	-0.0695768	0.0543603	-0.122131	0.325915	-0.104411	0.119647	0.0319667	0.15223	0.353521	-0.0596067	-0.0417881	0.0986854	0.0930592	0.122518
Null 670	-0.225711	-0.0227971	-0.118982	0.213556	0.207878	-0.0334338	-0.282911	0.0162215	0.0437657	-0.167947	-0.0302913	0.0554634	-0.0452432	0.127302	0.183094	-0.12105	-0.1055	-0.0843135	0.24523	0.0377108	0.0654705	-0.0905895	-0.181277	-0.114055	0.130337	-0.0352958	-0.0842732	0.0989663	-0.100979	0.0423515	-0.0682705	0.0816575	0.183859	0.0221369	-0.207453	-0.0859647	-0.0155059	-0.115753	-0.00468101	0.111735	-0.0117087	0.036658
Null 671	0.145102	-0.182697	0.223158	0.0241436	-0.212792	0.0688832	-0.208179	-0.00211984	-0.0453029	-0.126715	-0.0092737	-0.0179703	-0.101429	-0.0457154	0.0304061	0.0152085	-0.0986478	0.0234833	-0.0345939	-0.223599	0.147882	0.194252	0.0416213	0.104775	-0.0206838	-0.179623	-0.243408	0.109552	-0.198773	0.00292643	0.108504	0.179199	0.120885	-0.0812521	-0.0216437	-0.117532	0.0467347	-0.0628575	-0.0350566	-0.105663	-0.188987	0.246647
Null 672	-0.0554967	0.00425353	0.11895	-0.209132	-0.18406	-0.155412	0.133263	-0.127977	0.0363764	-0.0053116	-0.0230728	-0.062978	0.0285473	0.19424	-0.0148021	-0.102579	-0.247548	-0.137381	-0.0500224	-0.219237	0.165283	0.0304367	-0.234654	0.0391006	-0.0725878	-0.171117	-0.0256552	-0.052985	-0.102262	-0.151044	0.00602808	-0.213865	-0.00811923	0.314942	-0.0199119	0.210142	-0.0241737	-0.0554285	0.0281854	-0.0822393	-0.194064	0.0561388
Null 673	-0.0150899	0.045733	0.245865	0.0185036	0.160858	0.107956	-0.00226592	-0.138878	-0.00358701	-0.107471	0.140825	-0.148438	-0.162672	-0.00803296	-0.0827313	0.0458448	-0.00938422	0.066729	-0.0692408	-0.178775	-0.129584	0.161626	0.0980692	0.196505	-0.151324	-0.0321267	-0.0833073	-0.0233319	0.107187	-0.0722961	-0.171774	0.014277	-0.224642	0.207859	0.0935419	-0.116363	-0.00833295	-0.0517586	0.00535516	0.166816	-0.032308	-0.100645
Null 674	0.136369	-0.150347	-0.0935841	-0.0807729	0.0095248	-0.15365	0.0543099	-0.211277	0.00391171	0.0209751	-0.0739209	0.149307	0.149714	-0.114051	0.107529	-0.10523	-0.170506	-0.00280872	0.267177	0.0304525	0.0445391	-0.11429	-0.147583	-0.0305944	0.0356257	-0.0229293	0.0588165	-0.02761	0.0510312	-0.0678185	-0.0139918	-0.0476837	0.174785	-0.0718475	-0.00222029	0.198577	-0.0198394	0.055211	-0.0269653	-0.00997476	-0.0181086	0.032477
Null 675	0.0546605	0.0600534	-0.201316	0.126577	0.233076	0.135359	-0.303496	0.0551199	-0.173651	0.0966327	0.165685	-0.0293748	0.104661	0.119489	0.124248	-0.127062	0.148981	-0.101597	-0.0109808	0.341458	-0.0360736	0.00142739	-0.00732234	0.326716	-0.14776	0.0258626	0.0574301	0.129442	-0.0360017	-0.0350545	0.190366	0.0272959	-0.129906	0.0853885	0.0418491	0.126416	-0.0678914	-0.0867769	-0.115174	0.289928	0.0884495	0.0112284
Null 676	-0.198788	0.10096	0.0447155	-0.178351	0.278375	0.272793	-0.116556	-0.116398	-0.061556	0.0340253	0.00804681	-0.0748214	0.0557573	-0.0140797	0.11791	0.155848	0.204815	0.105835	-0.0937	0.0844952	0.222607	-0.0841536	-0.081503	-0.237682	-0.16949	0.0431551	-0.177712	-0.167101	0.0420898	-0.228166	-0.0809283	-0.116386	0.0246073	-0.0790337	-0.256086	0.255496	-0.13033	-0.0797701	0.124891	-0.130781	-0.116084	0.166552
Null 677	0.0417408	-0.137486	0.243043	-0.129327	-0.165476	-0.243333	0.155132	0.148643	-0.0750077	0.370559	-0.0318947	-0.0957705	0.00240069	-0.000345932	-0.020345	-0.0351551	0.124381	0.0359473	0.220813	-0.153453	0.0364733	-0.0896894	0.056832	0.0850331	-0.0649578	-0.157006	-0.0660399	0.0257992	-0.188244	0.0591986	-0.0740275	-0.0518134	0.0436438	-0.0717464	-0.153988	0.194747	-0.0244774	0.0450818	0.138788	-0.043293	0.0959123	-0.0512997
Null 678	-0.100607	0.124466	-0.0362451	0.158588	0.0926093	-0.0782868	-0.0488498	-0.244173	-0.134763	-0.149071	0.0419	0.102217	-0.00400029	0.213174	0.0195147	0.0918783	-0.0101288	0.183303	0.0608549	0.016788	-0.303153	0.170586	-0.194832	0.15725	0.0841793	0.292451	-0.114095	0.11122	0.168668	0.177037	0.0719041	-0.122451	0.048142	0.181789	-0.0588146	-0.141655	0.0308788	-0.0128622	0.0657482	-0.108737	0.132944	-0.0568633
Null 679	0.00818903	-0.0265573	0.0389176	-0.120931	-0.0686745	-0.189958	0.100239	-0.145631	-0.0771169	-0.0243647	-0.0942902	-0.0535457	0.14567	0.0940849	0.0198926	-0.167083	0.0492857	0.141522	-0.0396706	0.153855	0.183873	0.0195774	-0.119954	0.137025	-0.0617822	-0.165975	0.240382	0.0545237	-0.26901	0.0773741	-0.09703	0.210055	0.130258	0.0626736	0.0262268	0.107939	-0.059723	-0.114154	-0.0403437	-0.122789	0.0397657	0.0158778
Null 680	-0.0635578	-0.0696593	0.100437	-0.142885	-0.133649	0.152217	0.0349693	0.184322	-0.153647	-0.140453	0.107609	0.275722	0.050662	0.245989	0.13118	-0.0389969	0.0774184	0.255588	0.156264	-0.0747811	-0.20736	0.0731186	0.0807671	-0.131598	-0.0562936	-0.0967678	0.189907	-0.02386	-0.0358917	0.202814	-0.194529	-0.175251	-0.0177631	-0.0299366	-0.085626	-0.142472	-0.117502	-0.0855505	0.0986212	-0.173915	-0.0448551	0.140979
Null 681	-0.226299	-0.121322	0.079067	-0.150152	-0.142591	-0.0392487	-0.0241662	0.18683	-0.17595	-0.170002	-0.192786	-0.167456	-0.212536	-0.00335641	0.104009	-0.00698574	-0.0806708	-0.0360765	0.174378	0.105239	0.163097	0.11201	-0.0978097	-0.0467776	-0.018007	0.0309343	0.0444437	-0.204783	-0.129298	0.128551	-0.220241	-0.0112348	-0.123184	0.0557345	-0.0775308	0.118719	-0.0393172	0.0555039	-0.22454	-0.0581832	0.0865977	0.0522863
Null 682	-0.00877551	-0.164751	0.0728416	-0.211752	-0.0312733	0.17009	-0.0960352	-0.116118	-0.143646	-0.114952	-0.0726641	-0.0768827	-0.164287	-0.103219	0.210338	-0.241967	-0.193374	-0.0403959	-0.0321136	-0.113546	0.304267	0.187734	-0.316785	-0.164581	0.186426	0.242277	-0.219663	0.238408	-0.0751297	0.114193	0.0291903	0.173483	-0.0791168	-0.239095	-0.0512421	0.0260624	0.0240583	0.193703	0.280693	-0.248874	-0.0969029	-0.0741832
Null 683	-0.173879	-0.134281	-0.141752	-0.105055	-0.0708378	-0.153355	0.0695317	0.181399	0.0983399	-0.0182473	-0.180211	-0.226305	0.035289	0.0130201	-0.114281	0.230862	0.0205066	-0.0166154	-0.164122	-0.0735027	0.0717695	-0.127235	-0.116858	-0.065179	-0.101494	0.0163271	0.18754	-0.00907607	0.0743161	0.327966	-0.215601	0.102701	-0.178032	0.100042	-0.16077	-0.209127	-0.191798	-0.164355	0.108472	0.142082	0.147775	0.0792774
Null 684	0.0228015	-0.10131	-0.251265	-0.0308613	-0.127197	0.108295	0.115173	0.241698	0.276092	-0.0139559	-0.16468	0.127274	0.160753	-0.284388	-0.0504642	0.0338196	0.102889	-0.103953	-0.0953268	0.152682	-0.015617	0.127468	-0.106339	0.0573448	-0.101	0.0353173	0.0860415	0.0297928	-0.0501014	0.129294	0.136854	0.265461	-0.11594	0.241116	-0.0206463	-0.08206	-0.226086	-0.0938805	0.165951	0.29741	0.0391965	-0.154712
Null 685	-0.102427	-0.171963	0.103406	-0.163711	-0.0899692	-0.0613226	-0.136355	0.273914	-0.0400551	-0.123015	0.150118	0.0584894	-0.127414	0.131034	-0.0333053	0.00928586	0.254445	0.0072745	-0.0610594	0.161667	0.189502	-0.0780325	0.336455	0.223334	0.0551212	0.260531	-0.0470844	-0.00861622	0.0170427	0.215077	-0.0963185	-0.0323096	0.00616052	-0.0276433	0.186804	-0.141313	-0.118182	0.0658194	0.148049	-0.127438	-0.0592868	0.000764209
Null 686	0.0925447	-0.0332179	-0.0689793	-0.152298	-0.139889	0.0646386	-0.0751281	0.185006	0.0586083	-0.0593502	0.116934	0.300224	0.0059073	-0.151762	-0.0833148	0.0572369	-0.0770241	-0.04848	0.126596	-0.125767	0.0654639	-0.0950607	-0.0167586	-0.00838714	-0.139751	-0.0788568	0.0757572	-0.0860995	-0.193346	-0.0868305	0.0587055	-0.0739389	0.0423115	-0.00194043	0.122632	0.290794	-0.0995408	0.0402128	-0.173409	-0.0309601	-0.1932	-0.0474775
Null 687	0.00541602	0.0488584	-0.0485999	-0.0435284	-0.19622	0.00617802	-0.184364	0.0405957	-0.125895	-0.0990346	0.185245	0.0504518	-0.0378816	0.0634902	-0.178395	-0.127873	-0.0538082	0.159448	0.102364	0.281185	0.0360278	0.0498798	-0.135308	-0.162576	0.00313885	-0.0415538	0.00570999	-0.132769	0.0883066	0.0445772	0.178963	0.166548	-0.232816	-0.112651	-0.144124	0.0936552	-0.0984516	-0.0308409	-0.0409087	-0.155063	-0.0622688	-0.148393
Null 688	-0.0576981	-0.0220777	0.0550494	0.0787056	-0.113807	-0.231978	0.0818395	-0.218672	-0.159264	-0.0764922	-0.151879	-0.0744218	-0.0786832	0.0382769	-0.0447788	0.0404747	-0.0832303	0.190922	-0.223424	0.223758	0.0326052	0.00544934	0.0801794	-0.0297319	0.121426	-0.038568	0.0903692	0.115888	-0.0919321	-0.0133155	0.104816	0.251839	-0.158127	-0.127636	-0.0295895	-0.0195233	-0.0917494	-0.0123471	-0.125103	0.209952	-0.00478157	-0.11405
Null 689	0.0943601	-0.131086	0.0375498	-0.0961302	-0.136317	0.123129	0.0378301	0.0912565	-0.136467	0.139299	0.0589747	0.0091076	-0.164644	0.0227245	0.0832965	0.112372	0.100126	0.0620196	0.290301	0.0577938	-0.0713944	0.0142508	0.00341852	-0.268036	-0.171985	-0.166058	0.046714	0.0280051	0.0685694	0.337533	0.169074	-0.0880435	0.210132	-0.00534855	-0.164327	-0.0333297	-0.233615	0.0921802	0.16902	0.0701383	0.283298	0.0195407
Null 690	-0.0169378	-0.112329	-0.0546131	0.0984112	0.138109	0.114658	0.124082	-0.137886	0.0515384	0.122102	0.0991161	0.102633	0.00301383	0.0742742	-0.000301283	0.166826	0.245702	-0.138937	0.195627	-0.155798	-0.0322362	0.208941	-0.0788895	0.0097158	-0.100706	0.138728	0.0326235	0.133478	0.188706	-0.198605	-0.00437291	0.0599791	-0.0843305	-0.00906283	-0.148142	-0.0178353	-0.0977276	0.0122461	0.0848278	0.228358	-0.0940791	0.0360121
Null 691	0.0646611	-0.1144	0.018028	0.0566055	-0.203903	0.0658289	0.127628	-0.0511189	-0.190663	0.0620876	-0.296091	-0.120669	-0.0234626	0.167517	0.0747067	0.089362	0.126145	-0.0963505	-0.0261786	0.293846	-0.0529136	0.0348348	-0.236003	-0.146914	-0.187787	0.0563572	-0.103391	0.0700231	-0.276232	0.0184862	0.0327622	0.225033	0.0538741	-0.322283	0.0526586	0.116292	0.227954	0.0632159	-0.0876794	-0.273614	0.0986788	0.076869
Null 692	-0.0858204	-0.0565537	-0.106532	-0.165187	0.0658424	0.0473238	0.243358	0.0492497	0.317523	-0.0979153	0.17518	-0.127186	0.0574684	-0.083495	-0.14069	-0.212812	0.0948787	-0.0684513	0.118758	-0.207072	0.26985	-0.0305954	-0.227066	0.283135	-0.00446202	0.0415646	-0.120757	-0.174682	-0.0590576	-0.213577	-0.155464	-0.00698586	0.0460998	0.154279	0.0782094	-0.0530499	0.0966381	-0.0536116	-0.23922	0.17762	-0.157956	-0.0121626
Null 693	-0.301836	0.113755	-0.0210597	-0.13701	-0.0555217	-0.0798108	0.00734315	-0.18828	-0.153335	-0.0267556	-0.014955	-0.0708711	0.150786	0.00562509	-0.0557102	0.0584262	-0.196897	0.20551	-0.082606	0.209729	-0.146039	0.155344	0.0932955	0.292132	0.00781157	-0.150939	-0.00437596	0.0724111	0.00247504	-0.118216	0.134842	0.0589666	0.10977	-0.0791646	-0.0184509	-0.0507919	-0.0166578	0.132509	-0.177805	-0.20476	0.139865	-0.104266
Null 694	0.0657803	0.0757134	0.144859	0.0767134	0.0967211	0.0493202	-0.0886144	0.111655	-0.175187	-0.221089	-0.141364	0.0407986	0.0879584	-0.192219	0.0353166	-0.0374021	0.0528992	-0.230701	0.140885	-0.204299	-0.0257076	-0.0601646	0.250106	-0.216567	0.124032	-0.166134	0.190281	-0.00885144	0.102825	0.192413	-0.105777	-0.0251435	0.0536242	0.00255375	-0.0140736	-0.15904	-0.0994118	0.0345437	0.0434448	0.0700472	0.0750258	0.228246
Null 695	-0.155896	0.199489	0.201722	0.144974	0.0804649	0.121395	-0.0715162	-0.139074	-0.102678	-0.0402296	0.0020398	-0.0437676	0.0816659	-0.0304619	-0.0677576	0.0625816	-0.0694391	-0.030029	0.252007	0.11017	0.211542	-0.092655	0.14618	0.0222895	0.0218392	-0.0425941	-0.0377218	0.00393296	0.106354	0.0160393	0.0541612	0.113596	-0.0746349	-0.10645	-0.164396	-0.0198316	-0.212449	0.0794764	-0.109049	0.0317399	-0.220692	-0.190472
Null 696	-0.132103	-0.159009	0.0743316	-0.0494574	-0.00610417	-0.0415192	-0.0673463	0.173182	-0.0440901	-0.200277	0.263224	-0.00119917	0.112749	-0.112869	-0.111417	-0.0869805	-0.188708	0.131448	-0.195804	-0.058852	-0.0653325	0.0537533	-0.191435	0.0153069	0.129088	0.00202834	-0.116901	-0.135914	0.0298441	-0.0177768	-0.0724107	0.202311	0.116656	0.0364042	-0.105254	-0.0361686	0.207225	0.0737212	0.219435	0.040847	0.242719	0.19224
Null 697	0.113559	-0.0824064	-0.0655455	0.171622	0.0212027	0.0993299	0.249454	0.0614737	0.120886	-0.277464	-0.155414	-0.0212692	-0.158569	0.20602	0.129119	0.0942627	-0.120526	-0.0886886	0.0416194	0.0638904	-0.0610171	0.0501164	-0.0694611	0.115389	0.160511	0.0274128	-0.139695	-0.0589113	-0.0151991	-0.0412878	0.0708185	0.0455425	0.164301	-0.0486463	0.178014	-0.190258	-0.0562946	-0.0141608	0.179444	-0.109129	0.00519432	-0.158894
Null 698	0.0294894	-0.243453	-0.0289532	0.0291433	-0.111693	0.238199	0.0164674	0.0597497	-0.026438	0.100154	0.245032	0.0856865	0.0663541	-0.130549	-0.0839306	0.117336	-0.0481873	-0.13071	0.145973	-0.0611451	0.109411	-0.11512	0.0860771	0.31613	-0.104535	0.0872113	0.0397727	-0.0300274	0.0105514	0.0198812	-0.1379	0.119038	0.114996	0.0341411	-0.0737624	0.153662	-0.0157488	0.306601	-0.254147	0.0557571	0.0532415	0.00385926
Null 699	-0.0701543	-0.0666875	0.0914887	-0.0695703	-0.2155	0.00499062	-0.0945713	-0.237702	-0.137834	-0.125399	0.0796635	-0.0899959	-0.143978	0.182859	-0.105648	0.25714	0.0937675	-0.0748493	-0.100799	-0.0755555	-0.163107	0.110578	-0.154812	0.0111934	0.152242	0.203857	0.0715656	-0.0344111	-0.194265	0.0414918	-0.103636	-0.00733143	-0.118419	0.117486	-0.0779369	0.0182625	0.128499	-0.196559	-0.0704774	0.0116333	-0.138347	0.0922432
Null 700	-0.158864	-0.0472609	-0.193534	-0.110858	-0.0746541	0.21526	0.0878118	-0.151059	0.199241	-0.0703881	0.0686413	0.235383	-0.0453079	-0.214567	0.0139407	0.174538	0.21554	-0.214762	-0.0625474	0.0395573	-0.149031	-0.0346795	-0.066434	-0.11476	-0.138442	0.0704333	0.108239	-0.23567	0.0793945	-0.118356	0.142174	-0.0308176	-0.0889769	0.152415	0.0807473	-0.218355	-0.056359	-0.263069	-0.129767	-0.124021	-0.00684589	0.0609536
Null 701	-0.0254755	-0.140224	-0.203633	-0.110729	0.00517905	-0.170191	-0.039532	-0.0904425	-0.103692	0.117435	-0.1458	-0.00965413	0.0571388	-0.209329	0.0099207	-0.0463115	-0.0217373	0.0489414	0.155555	0.0908758	-0.0799881	-0.0367342	-0.157108	0.274097	0.211557	0.0391602	-0.102331	-0.144131	0.051095	0.09	-0.191534	0.00597671	0.00528369	-0.118663	0.0550505	-0.0373254	-0.238252	0.121254	-0.0860874	0.0575792	0.188129	-0.0646336
Null 702	0.0577334	0.0553834	0.00110661	0.0245227	-0.100249	0.0797459	0.136043	0.185629	-0.100152	-0.168589	-0.0920186	-0.012774	-0.0113913	-0.246947	0.0433786	0.0266326	-0.142422	0.0988903	-0.122091	-0.114558	0.0554146	0.16363	-0.196769	0.0432593	-0.019635	-0.22873	-0.119911	-0.0915454	0.0741336	0.28343	0.187528	-0.0439475	-0.0751086	-0.100344	-0.212993	0.00737206	-0.106188	-0.0558694	-0.0482212	0.121759	0.145218	-0.0668717
Null 703	0.15154	0.133551	0.174608	-0.175445	0.0564138	-0.184242	0.0642022	0.270736	0.0835567	-0.345796	-0.203792	-0.164072	0.0955806	-0.169468	-0.148872	-0.210062	0.0913699	-0.108041	-0.173112	0.0443575	0.0805909	-0.0973368	0.120513	0.0125447	0.0698072	-0.10359	-0.0113628	0.1201	-0.181899	0.0654239	0.0140743	0.0940845	0.354945	0.235124	0.0290163	0.110448	-0.143229	-0.0973869	-0.0663825	0.186706	0.049814	-0.0342072
Null 704	0.0976158	-0.135809	0.0295532	-0.136037	-0.0658461	0.0150871	-0.0597663	0.107064	-0.187006	-0.0529201	-0.0746202	-0.1449	-0.122686	-0.0459607	0.135802	0.248352	-0.0694231	0.102056	-0.124042	-0.215286	0.0820867	-0.070608	-0.282894	-0.19526	0.0284579	-0.0836243	-0.196517	-0.077047	-0.19773	0.0535061	-0.125571	0.0559463	0.00720355	-0.0960994	-0.0199972	0.108237	-0.141361	-0.0225222	0.092251	-0.212792	-0.0599859	-0.0259111
Null 705	-0.183593	0.103939	-0.158497	0.151821	-0.166943	-0.205051	-0.083313	-0.0348655	-0.235306	0.0952891	-0.166148	-0.155826	0.0112187	-0.11772	-0.012992	0.0347473	-0.063033	-0.131647	-0.0178344	-0.0909327	0.0541497	0.0290904	-0.020611	0.05393	-0.148035	0.0293283	0.0414183	-0.22092	0.183916	0.15749	-0.227841	-0.185636	0.0551387	-0.116039	-0.0350321	0.0150461	0.32144	0.033438	-0.0165989	-0.0202048	0.153923	-0.165433
Null 706	-0.131905	0.20618	-0.249475	0.0451407	-0.205678	0.0541338	-0.163318	0.114713	0.089768	0.0521589	0.0651043	0.212278	-0.064081	-0.0318554	0.104526	0.0276142	-0.135154	-0.00597768	-0.0765705	0.0271009	0.0287345	-0.102071	-0.122803	-0.0586823	0.0769283	-0.0181526	-0.00689424	-0.171924	-0.100856	-0.102077	-0.114695	-0.0253945	-0.0313936	0.14589	-0.106906	0.0917505	-0.0840651	0.228785	0.100998	0.111499	0.0386348	0.174347
Null 707	-0.0775197	-0.129866	-0.173665	0.168256	0.150361	0.0288097	-0.192378	0.12604	-0.0385651	0.11838	-0.0635757	0.211554	-0.102709	0.116242	-0.0275795	-0.137595	-0.0800557	-0.0817386	-0.0982968	0.0132202	-0.00224179	0.0449989	-0.121693	-0.203422	0.208926	0.106413	0.0779021	0.227907	-0.0938859	-0.217561	-0.170111	-0.0582591	-0.181581	-0.00330517	0.226903	0.250925	0.0765004	0.0207494	-0.0429128	-0.00566762	0.00499907	0.120072
Null 708	-0.109964	-0.182343	-0.0120572	-0.113317	0.171693	0.0237022	-0.0277537	-0.0244563	0.226036	0.200689	0.0104069	-0.173061	-0.0306953	-0.051588	-0.00646603	-0.0475197	0.0927683	0.0407138	-0.212067	-0.05944	-0.111946	-0.032334	0.129089	-0.0653459	-0.0655207	-0.0308085	-0.0929104	-0.242932	-0.0551007	-0.0897567	0.0778908	0.0790992	-0.0114612	0.146222	0.189965	0.330303	0.220858	-0.167548	-0.241315	-0.0359367	0.110097	-0.134911
Null 709	0.0796538	-0.00544014	0.0208166	-0.150922	0.20333	0.178098	-0.132795	-0.243522	-0.0716293	-0.334237	0.0839634	-0.0225031	0.0463703	0.0989225	-0.047099	-0.117819	-0.21451	-0.115898	0.134873	-0.222338	0.0501867	0.00291585	-0.16481	-0.111363	0.13358	-0.0114354	0.154532	0.136744	0.0301138	-0.0693235	-0.0625594	-0.206129	-0.0320739	-0.112102	-0.0700902	-0.031671	0.0750489	0.0140342	0.0794294	0.0414045	0.138918	0.102312
Null 710	0.0995628	0.161501	-0.0297629	0.181356	-0.0516345	-0.03711	0.036179	-0.0130928	-0.0189311	-0.066386	-0.0604157	0.0775791	0.17904	-0.0466096	-0.169029	0.093219	0.0578869	0.0265616	0.11884	0.0468315	-0.187925	0.0283417	0.125496	-0.14181	-0.0945913	-0.146965	0.0230473	-0.185639	-0.0799604	-0.0193179	-0.0104711	-0.0211125	-0.120503	-0.256042	0.137544	-0.0562063	0.0085703	0.0952974	-0.11572	-0.0737335	0.209262	-0.198808
Null 711	0.29205	-0.18806	-0.0883965	-0.0599558	-0.0975774	-0.245489	-0.144812	-0.265552	-0.130827	0.228763	-0.148017	-0.170531	-0.141569	-0.0389096	0.0831865	-0.2217	0.0533282	-0.0102201	0.248295	0.187074	-0.123073	-0.126047	0.161982	-0.218049	0.0488714	-0.119091	-0.198731	0.0412386	0.214959	-0.287231	-0.074803	-0.235641	0.0670042	0.0363895	-0.250086	-0.0317821	0.0320554	0.0492886	0.0395446	-0.138584	-0.101705	0.0353682
Null 712	-0.0350682	-0.0732145	0.0180586	-0.224243	0.0523883	-0.118882	-0.191243	0.045442	0.0373246	0.1382	-0.160172	-0.207985	-0.0180992	0.0595044	0.135963	0.0551437	0.0253967	0.0364169	0.216042	-0.208786	-0.0333606	0.127998	0.107247	0.113663	-0.00544136	-0.198989	-0.0476878	0.293898	-0.137864	0.0751194	-0.11252	-0.00472169	0.1776	-0.239848	0.205267	-0.0453621	0.00949103	0.02082	-0.0358225	0.158074	-0.00117023	0.17835
Null 713	0.118369	0.145705	0.0504601	0.139503	0.0506271	-0.0399994	0.0950216	0.043704	-0.0865346	0.0325781	0.0206118	-0.161744	0.164673	0.0252703	-0.0768365	-0.211114	0.0918696	-0.0756593	0.0584955	-0.186016	0.181072	0.068252	-0.0803639	0.0684604	0.176038	-0.0643441	-0.0491048	0.124198	0.0717997	-0.00173936	0.0322197	0.202233	0.0163997	-0.136015	-0.13434	-0.00693566	0.104961	0.10006	-0.102741	-0.0299743	0.0534706	-0.140492
Null 714	-0.182284	0.0680758	-0.0856003	-0.0146139	0.0706337	0.104393	-0.0859998	0.257657	-0.0555652	-0.0417082	0.0376995	-0.235925	-0.045054	-0.133861	-0.122726	0.207309	0.162856	-0.041903	0.146626	0.128623	-0.134722	0.0515004	0.139426	0.116999	-0.0593932	-0.00201237	-0.00547583	0.106327	0.0199003	-0.0778491	0.0387577	0.0184686	0.0572908	-0.122069	-0.0189559	0.190352	0.234699	0.0514296	-0.260164	0.0940594	0.0588019	-0.0372571
Null 715	0.0716038	0.169792	-0.183795	0.362154	0.015483	-0.127953	-0.0719626	-0.167876	-0.141528	-0.252347	0.0298105	0.0781641	-0.133528	0.119746	-0.0122064	-0.219514	-0.0377109	-0.125098	0.160508	-0.175987	-0.0854492	0.0791209	0.111708	-0.0876939	0.180375	-0.16179	0.146543	-0.104247	-0.0464997	0.0570405	0.105792	-0.207062	0.0802142	-0.0529479	-0.147623	0.073427	-0.20313	0.206146	0.0637755	0.109606	-0.263638	-0.0112099
Null 716	0.169591	0.126479	0.273545	0.0840695	-0.0950352	0.0864139	0.186109	-0.00106809	-0.179689	-0.100767	-0.183787	0.0327725	0.187942	-0.168509	-0.0475996	-0.0126725	-0.190146	-0.181543	-0.280908	-0.0279498	0.0647023	0.182454	-0.110548	-0.0229427	0.194417	-0.0893768	-0.00262336	-0.083206	-0.201415	0.209814	-0.131137	0.0858076	0.0173127	0.0817889	-0.238929	0.157218	-0.14075	0.202923	0.181332	0.283574	0.206948	-0.0089155
Null 717	-0.0763468	0.0460922	-0.12548	-0.105991	-0.0381759	0.0551513	-0.0568545	0.104976	-0.12734	-0.150749	0.0944909	0.168114	-0.0766316	-0.036892	-0.0911	0.0731918	-0.083375	0.181147	0.146155	0.0826699	0.138331	0.107397	0.114806	0.00736894	-0.0561529	0.0803574	0.246169	0.145881	-0.0193753	0.131107	0.11592	0.0881958	0.0634911	-0.0745194	-0.145003	-0.112271	-0.0826107	-0.158699	-0.152664	-0.23056	-0.0701387	0.0428436
Null 718	-0.0096264	-0.0478372	0.129606	-0.0779795	0.267602	-0.0931156	-0.233359	-0.17358	-0.145022	0.0894402	-0.0882792	0.0893991	-0.0250864	0.209639	0.0426709	-0.123965	-0.02069	-0.269354	-0.0119364	0.0419579	-0.0152611	-0.134732	0.0520402	-0.297651	0.0028047	-0.0759912	-0.051086	0.239232	-0.00867425	0.0531977	0.183205	-0.314925	-0.0175958	-0.121997	0.108515	0.103405	0.227687	-0.0323219	-0.0545132	0.0111985	-0.0846254	0.101162
Null 719	0.18015	-0.203554	0.0371893	-0.0292715	-0.0856194	-0.101771	0.232262	-0.240986	-0.137006	0.0501108	-0.177307	0.21565	-0.0600174	-0.0301857	-0.217117	0.0780701	-0.0116067	0.0654478	0.218868	0.110047	-0.103076	-0.172913	0.0601188	-0.00444765	0.128844	0.164191	0.0933306	-0.127052	-0.117837	-0.126248	-0.121846	0.239577	-0.259961	-0.0495051	0.0985828	-0.0759442	-0.200089	0.222304	0.193074	0.0932732	-0.0561877	-0.194002
Null 720	0.00256154	-0.193017	-0.0499994	0.0341112	-0.0420343	-0.0110399	0.0175118	0.29867	-0.13472	-0.0425771	-0.119616	-0.149323	0.0203633	-0.108332	0.127944	0.177919	0.0330034	-0.0630818	-0.0366676	0.0790596	0.0932374	0.121691	-0.127314	-0.0593581	0.0876927	-0.146867	0.175138	0.222253	0.153236	-0.121637	0.0300293	0.0784221	-0.0424634	-0.123345	0.227871	-0.244143	-0.158504	0.0462008	-0.251119	-0.278792	-0.138992	0.273247
Null 721	0.00712466	-0.0698099	-0.00507022	0.0462483	-0.207384	0.119816	0.112121	0.00705862	-0.122407	-0.165673	-0.142928	-0.273997	-0.193381	-0.211999	-0.104719	-0.0599955	-0.053529	0.21369	-0.0687216	0.0900273	-0.0911801	-0.138664	0.0691847	0.0697916	-0.0385018	0.102329	0.0599744	-0.0732043	-0.106523	0.156392	-0.103568	0.0494823	-0.181781	-0.138808	-0.234679	-0.153565	0.244385	0.129252	0.102424	-0.154817	0.0687724	-0.105662
Null 722	0.0883752	-0.0820459	0.139734	0.173633	-0.121118	0.0937007	-0.106809	0.0387625	-0.213233	-0.125081	-0.0974904	-0.00354044	-0.0499712	-0.173696	0.145639	0.000959681	-0.231717	0.168428	-0.112332	-0.139418	0.0496913	-0.0281351	0.182636	0.0753733	-0.131042	0.0613849	0.116794	-0.0939672	-0.16306	-0.00389563	0.0748162	-0.0866116	0.126344	-0.254704	-0.292389	0.201024	-0.0848199	0.0330126	-0.133674	0.0109124	0.281561	0.0398544
Null 723	0.19815	0.194812	0.219082	0.027783	0.0992199	-0.092485	0.2499	0.0643887	0.0644485	0.0735604	-0.0714523	0.18028	-0.203846	-0.0701523	0.0868894	0.0443131	-0.0659817	0.0913002	-0.124779	-0.119477	-0.0981076	0.102223	0.15699	0.122526	-0.257938	-0.0331674	0.201676	0.118028	-0.15782	0.0519837	-0.0942456	-0.0834467	-0.0161451	0.0119344	-0.149146	-9.18481e-05	0.0988501	-0.137754	-0.147868	-0.184965	0.196083	-0.132605
Null 724	0.229936	-0.0791516	0.205935	-0.0611384	-0.0353791	0.0560441	-0.039801	-0.167815	-0.218118	0.0352202	-0.178128	-0.0807904	-0.0766453	-0.117897	0.164066	0.176179	-0.208859	-0.0994486	0.104608	0.0780987	-0.0318869	0.177392	0.160801	-0.182798	0.0961356	0.079564	-0.0648954	0.103062	-0.00627503	-0.312048	0.0314457	0.0403485	-0.0312359	-0.0493328	-0.0620571	-0.17124	0.105924	-0.058398	0.0183883	-0.00065499	-0.0987971	0.111512
Null 725	0.0934461	-0.12906	-0.0250522	-0.154596	-0.0453228	-0.14505	0.210037	-0.104057	-0.0928711	-0.186586	0.12103	0.0530497	0.0144264	-0.136613	-0.0817226	0.103004	0.0519175	0.0221072	0.0324044	0.00562288	-0.0408749	-0.144515	-0.147409	-0.0633709	-0.016811	-0.0638306	-0.14137	-0.122931	-0.0672916	0.0598542	-0.167192	0.194262	0.177495	-0.0934251	-0.240205	0.0267619	-0.151328	-0.295193	-0.165797	0.0312066	-0.0565931	-0.0448095
Null 726	-0.0499013	0.155162	0.0441558	0.255086	0.197941	0.0253327	0.0544618	0.0217766	-0.00169154	-0.111422	0.166848	-0.207511	0.025787	-0.167691	0.157231	0.137096	-0.153627	-0.00486277	-0.192718	-0.20978	-0.172133	0.100706	0.164904	-0.140381	-0.107489	0.00879021	-0.0171666	0.168959	0.0194387	0.0177232	0.196756	-0.326129	-0.177242	0.189924	-0.0294837	-0.192036	0.166523	-0.102238	0.175757	0.135158	-0.16356	-0.173692
Null 727	-0.052812	-0.106582	-0.0961346	0.134971	-0.135903	-0.10557	-0.067728	0.0968567	0.0796802	-0.0649128	-0.200895	-0.0177254	0.00221076	-0.0911598	0.132701	0.0891311	-0.18116	0.135711	-0.144516	0.0211637	0.0897578	-0.134525	-0.0630269	0.000382247	-0.0358603	-0.220333	-0.152331	0.034518	0.0601599	0.0729296	-0.0558664	0.0786106	-0.181682	0.233887	0.0922223	-0.203935	0.0221999	-0.018973	0.125429	-0.035547	0.126614	-0.0256507
Null 728	-0.210592	-0.143254	0.203325	-0.11466	-0.145218	0.037483	-0.0670396	-0.140931	-0.218438	0.00898197	-0.199833	-0.116694	-0.119363	-0.163976	0.174372	-0.0174499	-0.214373	-0.140249	-0.0741401	0.0337974	-0.172806	0.196621	-0.0878219	-0.152546	-0.0185183	-0.0591875	-0.0334426	0.00921486	0.197276	0.0396828	-0.156115	-0.108175	0.0963763	-0.121053	-0.200052	0.142474	0.145494	0.0767169	-0.111928	0.238104	0.172551	-0.234039
Null 729	-0.171125	0.0900586	-0.206655	0.136876	0.0607583	0.209826	-0.179074	-0.0670587	0.155908	-0.0239544	0.0450815	-0.206103	0.215797	0.27	-0.110241	0.199756	-0.0209272	0.209023	0.118369	0.160834	-0.271701	0.0140496	0.126373	-0.0342166	-0.0326883	0.211271	-0.0684758	0.045739	-0.11816	0.175627	-0.142269	0.0430626	-0.0583	-0.193227	-0.190164	-0.111354	0.219515	-0.0619145	0.247719	0.0295924	-0.0930539	-0.145018
Null 730	-0.082558	0.107504	0.132739	0.0949074	-0.092908	-0.206386	0.0769	0.0737172	-0.17909	-0.0122038	0.0715372	-0.0844514	-0.174315	-0.208426	-0.114718	-0.0855428	-0.0329947	0.148395	-0.0803128	-0.0545469	-0.201388	0.119482	-0.156797	-0.177385	0.16336	0.0498721	0.0474519	0.037479	0.125453	-0.0230625	0.0393375	-0.197476	-0.142536	0.139286	-0.0202279	0.165595	-0.0528818	-0.0491347	-0.196579	-0.152009	-0.0133281	0.0795057
Null 731	0.018975	0.165191	-0.106458	0.168546	-0.100231	0.0254618	-0.206335	0.311017	0.0691011	0.0351214	0.0371824	0.0711786	0.195478	-0.16336	-0.0908562	-0.182643	-0.0328718	-0.232083	-0.0344618	-0.00311892	-0.0432756	-0.0855225	-0.0620979	0.0314715	0.212931	0.0340677	-0.0702371	-0.0448863	0.122154	-0.0398036	0.0959333	0.133701	0.0457362	-0.124672	0.00210939	-0.200383	-0.0792654	0.107484	-0.0425655	-0.170187	0.125229	0.380823
Null 732	-0.0465519	0.109856	-0.138581	0.202487	-0.148469	-0.130453	-0.00510853	-0.118941	0.269115	-0.107839	-0.181192	0.0672717	-0.0755625	0.00920216	-0.0108883	0.147816	-0.0505914	0.129752	-0.0224049	-0.186554	0.181076	0.0836051	0.0843579	-0.119247	0.155062	-0.00467192	-0.00987418	0.30738	-0.074043	0.292235	-0.183394	0.158941	0.15366	0.28381	0.11339	0.186888	-0.219532	0.0161426	-0.265129	-0.13652	-0.111802	0.0679118
Null 733	-0.158195	-0.136684	0.15097	-0.206782	-0.0624192	0.0229493	-0.162056	-0.167155	-0.193575	0.0519867	-0.157373	0.241518	0.0426812	-0.0245306	0.182748	0.133491	0.0917709	-0.0751219	0.154936	0.135523	0.0182288	0.0531233	-0.255131	0.011623	-0.0622454	0.161419	0.142556	-0.0238713	-0.0295768	-0.192403	-0.0515687	-0.0416149	-0.042283	-0.0712551	-0.0255801	-0.14542	0.306823	-0.0514122	-0.191471	-0.127684	0.214748	-0.0880392
Null 734	-0.180871	-0.0584778	-0.0615778	-0.132011	0.00863971	0.23457	-0.151165	-0.0881745	-0.112081	0.0488211	-0.0281592	-0.214409	0.0143285	0.12214	-0.209334	-0.156393	-0.0936375	-0.140686	0.027094	-0.0921114	-0.0430272	0.00425992	0.0367965	-0.011637	-0.00777414	-0.0876053	-0.171552	-0.167108	0.0869663	0.0608116	-0.0382784	0.0269956	-0.222514	-0.123862	-0.0395514	0.042946	0.114745	-0.0648485	-0.135052	0.193413	-0.0816631	-0.0404288
Null 735	-0.0137245	0.149769	-0.14051	-0.0546318	-0.0322983	0.107415	-0.180088	-0.128277	-0.0752239	-0.281709	-0.0394786	-0.195667	0.0364873	-0.111308	-0.0665363	-0.16572	0.228325	0.0483122	0.222198	-0.196818	-0.130172	-0.0568429	0.260211	-0.108328	-0.0357364	0.041029	-0.19323	-0.189461	-0.062812	-0.217399	-0.0932433	-0.0233817	0.152194	-0.0551599	-0.236735	-0.060994	-0.0471316	-0.0968414	0.0299398	0.042723	-0.0692286	-0.168319
Null 736	0.0147697	-0.156964	0.0740001	-0.160439	-0.168345	-0.166353	0.189541	0.126533	-0.0436847	0.148461	-0.0347775	-0.112193	0.175709	-0.0139659	-0.12824	-0.0663629	0.0664076	0.149858	0.031355	-0.148789	-0.185055	-0.0652402	0.143491	-0.0809416	-0.0707523	0.142795	0.0551247	-0.112151	0.103615	-0.0577435	0.248971	0.0263323	0.0162307	-0.0777256	-0.177583	-0.303239	0.00745836	-0.0907135	0.124241	-0.0283458	-0.0840856	-0.0644341
Null 737	-0.124256	-0.277625	0.317255	-0.194297	0.181623	-0.182999	-0.123917	0.192661	0.0907695	0.0008756	-0.17812	-0.068986	-0.113239	0.26744	-0.0609741	0.191593	-0.0148185	-0.122212	0.121545	0.102639	-0.0422879	0.0330543	0.0965181	-0.1284	0.042448	-0.0290038	-0.199755	0.0307459	0.100134	0.176356	0.213189	0.102929	-0.0523757	-0.0940763	-0.131918	0.231647	-0.187547	-0.0896299	0.189917	-0.0557773	-0.124244	-0.180671
Null 738	-0.0149732	-0.118129	0.114752	-0.0971867	0.165293	-0.0742647	-0.0563591	-0.146941	0.00539423	-0.0457521	0.143474	0.0964061	-0.0901693	0.151225	0.132461	0.142292	-0.18145	0.140145	0.20629	-0.0304701	0.0957731	0.0949089	0.0074032	0.189856	-0.01792	-0.0883284	0.0144145	0.0575375	0.122629	-0.148503	-0.146756	-0.0989495	0.0962497	-0.0570085	0.0824296	-0.0384797	0.108464	-0.244297	0.231314	-0.161682	0.187124	-0.191214
Null 739	-0.0608085	-0.0742337	0.137953	-0.097656	-0.191526	-0.215333	-0.0144118	0.215465	-0.124135	-0.0368696	0.158063	-0.0842756	0.12788	-0.227545	-0.0495007	0.277577	0.136886	-0.186963	-0.149468	0.308287	-0.114553	-0.0732729	0.303906	-0.069841	0.0626672	-0.00874137	-0.246179	-0.0527543	-0.0319253	-0.0907197	-0.174488	0.303925	0.00204435	-0.22589	-0.168894	0.10433	0.0916823	-0.178964	-0.07685	0.134517	0.057009	-0.21692
Null 740	-0.180141	0.0986637	-0.128482	0.292367	-0.129519	0.247853	-0.157316	-0.113695	-0.135863	0.0625609	-0.0617513	0.0965691	0.00906786	0.109506	-0.0320198	-0.00359861	0.147345	0.0304429	0.282112	-0.253978	-0.105946	0.0306054	-0.163777	-0.26885	-0.015846	-0.0747556	-0.0516624	-0.085412	0.0789612	-0.15557	0.0782271	0.056468	-0.157721	-0.0622343	-0.031985	-0.0290288	-0.0410309	-0.177138	-0.135833	0.0343477	-0.0346426	0.00898852
Null 741	-0.0125239	-0.0385523	-0.107546	-0.142246	-0.185413	0.00720031	0.0644766	-0.0574674	0.165319	-0.11791	-0.0630609	-0.223592	0.0233617	0.0652891	0.0729139	-0.254358	-0.0122244	-0.138476	-0.0559585	0.188528	0.107828	-0.160591	0.170317	0.20487	-0.0512567	-0.00326777	0.0890266	0.307345	-0.187759	0.0603991	-0.0759072	-0.0836682	0.134569	0.036356	0.284934	0.124708	-0.183057	-0.117957	0.184934	0.258389	0.101417	-0.133383
Null 742	0.0824335	-0.177834	-0.0820216	-0.0129712	0.152009	0.0301069	0.213804	0.154961	-0.113807	0.0769655	-0.0257942	-0.0928731	-0.0643906	-0.0362191	-0.160226	0.0341499	-0.0212787	0.106446	-0.00423929	0.101237	0.0123593	0.0931556	-0.0743003	-0.105955	0.117796	-0.0312443	0.0112733	-0.316318	-0.177946	-0.0424025	0.124114	0.174214	0.107064	0.21117	-0.136753	-0.0979225	-0.192838	-0.0463799	-0.135429	-0.37207	-0.116431	0.229252
Null 743	-0.0317894	0.0471292	-0.197918	0.107419	-0.115443	-0.141779	-0.2541	0.177402	0.21412	0.15478	0.0298452	0.111215	-0.156969	-0.157819	0.0631707	-0.246946	-0.0669189	-0.032044	0.0690057	0.0308321	-0.15314	-0.196729	-0.0274954	-0.165127	0.19082	0.0285491	0.155931	0.170224	-0.108064	0.0539143	0.0262176	-0.0591549	-0.031406	-0.0564753	-0.0878718	-0.115216	0.115197	0.137449	-0.0166837	0.174566	0.00657708	-0.198747
Null 744	0.0649361	0.080876	0.150314	0.0745945	-0.0608041	-0.146166	-0.00396573	-0.190036	0.151682	-0.16414	0.0771744	-0.101184	0.053946	0.0190771	-0.117437	0.0306885	0.128166	-0.136636	0.0779815	0.0517439	0.0449205	0.131737	-0.146361	0.0873584	0.0231781	0.121633	-0.0482158	0.0511178	0.103117	0.0478084	0.0295128	-0.00788108	0.0339631	0.193395	0.346887	-0.168167	0.0049538	0.01571	-0.0243084	0.168568	0.212078	0.106251
Null 745	0.200504	-0.19409	-0.0105935	0.0101288	0.18688	-0.191275	0.0585826	-0.163803	0.0457597	-0.21827	0.0682866	-0.214812	-0.12879	0.0807994	0.112992	-0.208993	-0.116356	0.340508	0.0483986	-0.0212023	0.273708	0.199837	0.173558	0.143682	-0.0642413	-0.0560707	0.237665	0.0736053	0.00323526	0.244765	-0.119734	0.0893349	-0.00499723	-0.140859	0.22274	0.0110483	-0.120667	0.0669232	-0.245696	0.128598	0.0230395	0.246104
Null 746	-0.0810421	-0.12368	0.0399393	-0.0513426	0.0376056	0.168859	0.240517	0.253932	0.0849766	0.161153	0.180004	-0.0333997	0.0162392	-0.171494	-0.114439	0.0823028	-0.0486253	0.316533	0.0218179	-0.0450434	-0.0404351	-0.056577	-0.199881	-0.0212625	0.0907758	0.0159255	0.0577945	-0.129361	0.137118	-0.00276771	-0.15439	0.151367	-0.263167	0.181451	0.0832882	0.152399	0.0677854	-0.0274716	-0.159404	0.0993427	0.057511	-0.121731
Null 747	-0.131896	-0.0167982	-0.0165539	-0.072544	-0.139239	0.0332799	-0.0728379	0.0731973	0.0525614	0.0781368	0.121208	-0.158519	0.0741376	-0.164073	0.164146	0.0209451	0.11101	-0.0431735	0.13325	-0.274672	-0.0885306	0.19363	0.000848417	-0.00254156	0.0551171	0.0120919	0.0469888	0.130647	0.021002	0.08941	0.153946	0.153062	-0.208876	0.0899311	-0.0236516	0.0220871	-0.0170085	0.116442	0.195665	-0.055628	0.239085	-0.170027
Null 748	-0.024508	0.231388	-0.061096	-0.190355	-0.164448	-0.0410799	0.00592589	-0.061049	-0.122604	0.191623	-0.00115787	0.0956115	-0.0528525	0.166531	0.0917371	0.0363615	0.0120699	0.0417736	0.100528	-0.140541	0.0579841	-0.21829	-0.227741	-0.193192	0.117802	0.0881126	0.264252	-0.266805	-0.0494704	0.0942353	-0.0733955	-0.0538794	-0.0736149	-0.12817	0.171893	0.0400057	-0.227908	0.245576	-0.165149	-0.0677123	-0.0582321	-0.0948602
Null 749	0.110676	-0.154384	0.0479946	-0.142865	-0.0737799	-0.143657	0.0430085	0.0364012	0.00758382	0.0755524	-0.0737205	0.0462266	0.0100987	0.119819	0.127984	0.185477	-0.0798403	0.213471	-0.114737	0.2833	0.037519	0.122675	0.0632415	0.0927213	-0.138843	-0.184001	0.0476672	0.0917469	0.124473	0.229199	-0.171229	0.191134	-0.0241584	-0.130115	-0.0458449	-0.143251	0.222296	-0.267719	0.117242	-0.134503	-0.0918121	-0.00490288
Null 750	-0.0625162	-0.0714746	-0.00785916	0.109419	-0.0840497	0.201763	0.177956	-0.0740719	-0.182991	0.177928	-0.0157137	-0.163353	-0.0273928	-0.0813737	-0.0283207	0.02258	0.0268249	0.170356	-0.0554482	-0.272699	0.328291	-0.226298	-0.165064	0.0594607	-0.246859	0.0922375	-0.181529	-0.203807	0.0871674	0.118955	-0.0606724	0.0244208	-0.0151291	-0.0279067	0.162239	-0.0621659	0.0665344	0.11755	-0.0325967	-0.0137779	0.054578	0.137195
Null 751	-0.0589522	-0.152173	-0.163646	-0.16803	0.110982	-0.187974	-0.168696	0.221251	-0.108245	0.16987	-0.164084	0.117569	-0.0410559	0.246647	-0.128177	-0.0338509	-0.177864	-0.177039	-0.0102924	0.156708	0.0938477	-0.193817	-0.241757	-0.100788	0.0929722	0.269959	0.0287985	-0.185108	0.0934472	-0.156322	-0.0254533	-0.0883046	0.0642728	-0.19656	-0.107333	0.0616123	0.279759	-0.0328882	-0.0279022	-0.064822	0.198786	0.03492
Null 752	0.0535837	-0.078022	-0.200145	0.0314583	0.0517953	-0.0837863	-0.0299538	-0.269421	-0.0254532	0.0797497	-0.0600747	-0.177294	0.251671	0.153751	-0.054175	-0.017916	0.261686	-0.00321644	-0.00498572	0.128451	-0.2201	-0.0825933	-0.14293	-0.113963	-0.0237182	-0.0856768	-0.0692374	-0.183579	0.00894163	0.0771405	-0.0474432	-0.0904964	-0.203604	0.155809	-0.0433982	0.13686	0.116321	-0.208617	-0.0532105	0.175911	0.127788	-0.0202982
Null 753	-0.0882834	0.252024	0.0174626	-0.110613	-0.0139349	-0.10506	0.0571853	-0.19877	-0.10428	0.112512	-0.123668	-0.200766	0.00283417	0.150925	-0.134982	0.0566894	-0.152068	-0.0845022	0.251184	0.215136	-0.163121	0.0338358	0.111205	-0.0987162	-0.117146	-0.128351	-0.0846252	-0.238101	-0.054483	0.0187933	-0.16993	-0.148937	-0.107844	0.131514	-0.166841	-0.0257897	0.244142	0.0912261	0.0607857	-0.183346	0.181034	0.0983
Null 754	-0.211312	0.126817	0.0358911	0.120302	-0.248503	-0.109574	0.167403	0.0441147	0.195293	-0.281884	-0.157576	0.0493382	-0.0446509	0.137909	0.0865988	-0.24714	0.0567962	0.149596	0.168061	0.026333	0.00292817	0.0116394	-0.0510862	0.209104	0.0673514	0.160387	0.0101719	0.0963013	-0.0982191	0.253231	-0.0338101	-0.053589	0.0681143	-0.0947812	0.137666	-0.0533873	0.0634433	0.107354	0.175456	-0.111692	-0.0417453	-0.103918
Null 755	-0.0570726	-0.187066	0.0619065	-0.211518	-0.0561725	0.0508741	-0.0847551	-0.129505	0.172493	0.0775095	-0.0182904	0.0773052	0.0697141	-0.0240492	-0.0859382	-0.128737	-0.00526955	0.0816777	-0.0381701	0.0139839	0.0460323	-0.0897245	0.162551	0.100545	0.263479	0.0729819	-0.120764	0.202001	0.112464	-0.040988	-0.0761372	-0.148759	-0.126421	-0.0949594	-0.212455	-0.242925	0.194311	-0.042314	0.140834	-0.0999084	0.170938	-0.0902821
Null 756	0.00611343	0.319185	-0.0918305	0.146633	-0.102013	0.125668	0.220095	0.0835642	0.219924	0.0210621	-0.0565098	-0.127022	-0.109498	-0.0762707	0.00775684	-0.0766828	0.190415	-0.192263	-0.0538427	-0.157825	0.0313433	-0.073319	0.140403	-0.160302	0.136524	-0.0113041	-0.0573053	0.22505	-0.11415	0.0232726	-0.0149273	0.0322537	-0.141073	0.0650417	0.0219111	0.237669	0.151329	0.179226	0.125031	-0.0343393	0.0688131	0.0856465
Null 757	-0.300171	-0.150809	-0.0172068	-0.220316	0.0319253	-0.0781929	0.0367694	-0.102758	0.0227676	-0.113345	-0.103235	0.0109852	-0.216703	-0.095835	-0.162292	-0.181032	0.168441	-0.184375	-0.250921	-0.212286	0.0548715	0.0842154	-0.0844168	-0.0156225	-0.00358407	-0.0272567	-0.0544331	-0.0781942	-0.0251883	-0.0786933	-0.174943	-0.011419	0.0100627	0.153569	-0.272082	-0.225329	0.24097	0.0610181	-0.039174	-0.293842	0.104111	0.0981669
Null 758	-0.0379809	0.0396039	-0.00741287	-0.107927	0.177774	-0.14601	-0.162483	0.0772465	0.2631	-0.160179	0.0848026	-0.126909	-0.150228	0.0148914	0.071031	0.0731986	-0.143744	-0.148086	0.141608	-0.0153102	-0.0652456	0.0737107	-0.177064	-0.0443744	-0.127091	-0.0762546	-0.195683	-0.0213576	0.266278	0.147403	0.311069	-0.00466147	-0.0477818	0.0600084	0.0963705	0.0778946	-0.151066	-0.128998	-0.0639374	-0.100183	-0.155348	-0.0303131
Null 759	0.0486379	0.280329	-0.0226421	-0.0717117	-0.0103043	-0.199465	-0.115762	-0.171518	-0.120378	0.0731093	-0.150821	-0.109111	0.0703419	0.0815419	0.0334145	-0.00883934	0.208362	-0.208115	-0.014028	-0.00640037	0.338644	-0.181251	0.115076	0.065017	0.0575035	0.267642	0.053334	-0.0956849	-0.114254	-0.0541029	0.148544	0.00784111	0.0546949	0.0499391	0.237494	0.0617133	-0.166886	-0.172442	0.074682	-0.0352422	-0.0810278	-0.195331
Null 760	-0.149794	-0.148284	-0.123551	0.104654	-0.0307765	-0.116799	-0.0272323	0.0342	0.218433	-0.171301	-0.157118	-0.105245	0.0680146	-0.0645314	0.0687909	0.230928	-0.179603	0.291671	0.0811437	-0.125933	-0.0839715	0.0530677	-0.169735	0.181441	-0.0817034	-0.184181	-0.142685	-0.115439	-0.0331967	-0.0682244	0.016264	0.0462922	0.0536622	-0.0626023	0.169837	-0.0765333	0.179695	0.0167793	-0.264382	0.180489	-0.0365299	-0.0766956
Null 761	-0.114681	-0.142209	-0.12661	-0.123574	-0.105871	0.0107047	-0.0290579	0.174827	-0.108492	0.100122	-0.18821	-0.0878987	-0.021547	-0.227525	0.040891	0.0330824	0.0276529	-0.0315009	0.276463	0.0546955	0.0882352	0.012167	-0.105378	-0.0262278	-0.0328255	-0.108606	0.0677418	-0.189772	0.124299	-0.0883043	-0.155855	-0.00601594	0.15533	-0.124158	0.212667	0.283605	-0.14144	0.0762027	0.158766	-0.294137	-0.218904	-0.0732363
Null 762	-0.212727	-0.0422712	-0.110611	0.194656	-0.0534582	-0.0487819	0.0160357	0.251413	-0.0151297	0.00792946	0.121836	-0.00536026	0.0510013	-0.196924	0.0494811	-0.0351857	0.0685774	-0.0675473	-0.0892903	-0.0451497	-0.14671	0.14106	0.0064498	0.0317037	0.0841759	-0.0152789	-0.0302958	0.0788151	0.0205316	0.00590126	-0.0621448	-0.227011	-0.0221798	-0.0279431	-0.111422	-0.0037696	-0.175883	0.119402	-0.100215	0.275331	0.0326034	-0.0797298
Null 763	0.18677	-0.159702	-0.0438924	-0.0829864	-0.104283	-0.0941413	0.0783861	-0.0381856	-0.0937104	-0.28337	-0.039319	0.0231205	-0.000627006	0.0699818	-0.0670937	0.0199268	0.212003	-0.165694	0.0041379	-0.0220106	-0.100643	0.115005	-0.0112828	-0.0753592	0.00697278	-0.0265606	-0.141592	0.0168743	0.255666	-0.103581	0.117945	0.193091	-0.18671	-0.249202	0.0134693	0.117431	-0.0436382	0.180687	-0.0457465	-0.138039	-0.0977297	0.0492315
Null 764	0.0770526	-0.101334	-0.0453301	0.0120045	0.0201635	0.0417389	-0.110802	-0.118937	-0.155819	-0.08014	0.201996	-0.0356481	-0.0875723	-0.0129287	-0.0779012	-0.0550303	-0.181853	0.182414	-0.0346057	0.192423	0.0144063	-0.00533898	-0.205571	-0.0376116	0.00253763	0.055908	-0.110733	0.0363335	-0.0781282	-0.159895	-0.0442317	-0.165467	-0.120771	-0.0760823	-0.16061	0.211685	-0.136492	0.048232	-0.340568	0.194266	0.0166068	-0.0882372
Null 765	-0.158506	0.0717511	-0.233033	0.0734903	0.198552	-0.166245	-0.0284977	0.177963	0.0133957	-0.0246125	-0.213806	-0.195845	0.179392	0.0769918	-0.178042	-0.163379	0.120325	-0.0871409	0.295349	0.213054	-0.0564961	-0.029787	-0.0842946	-0.00936726	0.0240787	-0.127668	0.102333	-0.117229	-0.0547369	-0.0252479	0.0776342	-0.0474291	-0.13245	0.133219	-0.134653	-0.134268	0.0394904	0.0467233	-0.0978998	-0.107	-0.106453	0.0591716
Null 766	0.114477	0.14559	0.0715599	0.00462784	-0.115412	-0.0846452	-0.192653	0.00548059	-0.022202	0.0554909	-0.0814975	0.176652	-0.0755023	-0.168047	-0.0785739	0.0240232	-0.0838416	0.13437	-0.108178	0.146586	-0.15832	0.116973	0.112906	0.182579	-0.103296	-0.232764	-0.155669	0.126311	-0.0733457	0.138666	0.0790633	-0.2534	-0.165771	0.0405214	-0.19891	0.139502	0.127822	0.185965	-0.0372464	0.162575	-0.0946014	0.10834
Null 767	0.00319925	-0.167752	-0.00841489	0.172756	-0.128627	0.0539585	0.0363322	0.063666	0.0709571	-0.0355101	-0.157598	0.0439906	0.205663	-0.273814	-0.173692	-0.0452364	0.0693885	0.0451009	-0.180686	-0.141699	0.189911	-0.20338	0.17123	0.0879811	0.066734	-0.0404542	0.0764443	0.197407	-0.139026	0.164667	-0.0656687	-0.174533	0.103315	-0.227015	0.323619	0.0287576	-0.149745	-0.139479	-0.064375	0.126241	-0.0675374	-0.0996262
Null 768	-0.102765	-0.0825511	-0.0993981	0.115516	-0.0981458	-0.0799138	-0.0245709	-0.0760233	0.0215986	0.0731784	-0.160817	0.0892661	-0.15302	0.0586667	-0.0404522	0.133894	-0.0972421	0.149399	0.144478	0.0746692	0.143752	-0.0615103	0.109587	0.0416583	-0.119199	0.186391	-0.0085835	-0.0103337	-0.199726	-0.0927688	-0.163729	0.00665332	-0.00628936	0.0458223	0.120096	0.0688063	-0.0517291	-0.197472	0.0333722	0.155363	-0.109196	0.113793
Null 769	0.065672	-0.209911	-0.0496602	-0.108844	0.114024	0.0461312	0.0642932	0.274508	-0.0520396	0.0850092	-0.188836	0.0264819	0.0140856	0.0902817	0.0150955	0.0896965	0.129673	0.18335	0.0123237	0.0927631	-0.176325	-0.116645	-0.0754627	0.00637501	-0.059928	-0.0575257	0.0207862	0.0881384	0.0224425	-0.158535	0.0762504	0.01392	0.10499	0.0785553	-0.0568006	0.0706681	0.0523896	-0.0415808	-0.222518	0.0882343	-0.111768	0.0621455
Null 770	-0.0556151	0.106342	-0.127881	-0.176305	-0.162588	-0.0782885	0.22012	-0.0750519	-0.0784127	0.0324475	-0.0774364	-0.220696	0.00594836	0.115	0.083158	-0.167214	0.0795071	0.14136	-0.11876	0.0123785	0.0391299	0.0601397	0.128681	-0.0301275	0.0416229	-0.0591136	0.0772535	0.289943	0.0140377	-0.230929	-0.0662104	0.0289	0.0521975	-0.121733	0.064889	0.103625	-0.255703	0.130391	-0.101752	-0.116749	0.145501	0.0368674
Null 771	0.0126884	-0.0163418	-0.0360982	0.1425	-0.042402	0.0685304	0.0849726	0.0480188	-0.163085	-0.270263	0.108593	-0.0368127	-0.00419083	0.0138476	0.0762471	0.100593	-0.224976	0.0265801	-0.0414492	-0.0901593	0.081694	-0.135962	-0.107254	-0.0384481	-0.20033	-0.165933	-0.0811901	0.219465	0.0845838	0.127375	0.155614	0.0501683	0.0633648	-0.0113823	-0.123418	0.00812233	0.00458522	0.054489	0.170908	-0.174881	0.0331405	-0.136433
Null 772	-0.157226	0.0917624	-0.160311	-0.184724	-0.135809	-0.0432895	-0.0370902	-0.0920194	0.0835096	0.26314	-0.15728	0.0856659	0.0191746	-0.1701	-0.0906347	-0.258251	0.0397306	-0.0909129	-0.177536	-0.218557	-0.18346	-0.0781026	-0.199556	-0.108659	0.248737	0.201274	0.024609	0.106337	0.0888886	0.00193601	-0.177986	-0.235347	0.0797915	0.00612134	0.0216	0.0304104	0.21906	0.0387615	-0.00296592	-0.00273098	0.0468827	0.171539
Null 773	-0.158675	0.156053	-0.0161984	-0.121509	-0.125393	0.22805	-0.00849551	0.0284332	-0.0980742	0.0286826	0.164388	-0.0826568	-0.0574375	-0.0147246	-0.0322234	-0.0920511	-0.0720858	-0.00277673	-0.00167564	-0.207802	-0.114633	-0.0150887	0.235914	0.0514286	-0.135246	-0.0420132	0.03496	0.00474465	-0.192426	0.0381328	0.0366104	-0.131266	-0.06416	0.244065	-0.105448	0.0289291	-0.190599	0.0128041	0.0800637	-0.434182	0.153506	-0.210203
Null 774	-0.110544	0.159877	0.0283619	0.149187	-0.0252022	-0.101865	-0.0176634	0.00689944	0.211051	0.235022	-0.190175	0.0214664	-0.111744	-0.144137	-0.098291	0.103925	-0.0640486	-0.0835304	-0.105627	-0.0805968	-0.0699498	0.0966298	-0.106407	-0.355779	0.236777	-0.10883	0.00703618	0.0223621	0.151403	-0.176351	-0.080371	0.0318634	0.106816	0.130934	0.0115538	0.138414	0.266627	0.101971	-0.226834	0.0661997	0.02306	0.0501857
Null 775	-0.0553447	-0.0148887	-0.138555	0.130094	-0.0348587	0.258647	-0.0968739	0.0963061	0.231029	0.326664	-0.159913	-0.188611	0.0421457	-0.243444	0.117368	-0.127018	-0.0863326	0.00456258	0.111064	0.158982	-0.0118796	0.109844	0.172753	-0.264025	-0.154445	-0.0590414	0.0441606	0.199783	-0.046194	0.0269683	0.0675316	-0.240988	0.160431	-0.0840543	-0.228911	-0.306719	-0.13672	-0.0371144	-0.102679	0.0605563	-0.0870751	0.253307
Null 776	0.0372555	-0.169297	0.131431	-0.126285	0.211872	0.191594	0.181712	-0.00464928	-0.0250006	0.038584	0.213794	0.067916	-0.092581	-0.0360305	-0.127666	-0.0452264	0.0431501	0.0543271	-0.209013	0.0540785	-0.225369	0.0820827	-0.0312273	0.0438561	-0.188443	-0.078965	0.0018907	-0.137574	-0.145103	0.105207	-0.142278	0.167696	-0.144993	0.0329132	0.00408178	-0.00979665	0.0242258	0.102373	-0.0544933	-0.0291927	0.313381	-0.0651524
Null 777	-0.0549858	-0.252187	0.0561876	0.0835111	-0.157964	0.0928882	0.131826	0.321512	0.29237	0.0921568	-0.187955	-0.156832	0.0120619	0.198678	0.0518327	0.0142072	0.0867971	0.212496	-0.166216	-0.233515	-0.123357	0.0894933	0.0936419	-0.0576885	0.173359	0.0881967	-0.0333528	0.08183	0.107457	-0.0864707	0.016529	-0.160551	-0.0691185	-0.0453414	0.0435612	-0.211884	-0.12379	-0.0236705	0.151868	-0.0189978	0.145255	-0.257184
Null 778	0.0477285	-0.0199982	0.170388	0.191246	0.127169	0.0698837	0.00478889	-0.1938	0.12486	-0.10001	0.317897	-0.0194666	0.0155772	-0.166319	-0.0353344	0.152722	0.169484	0.174311	-0.101864	-0.0787904	0.117018	-0.139347	-0.15725	-0.00493758	-0.00410906	-0.0761258	-0.0472334	0.0269662	-0.279479	0.256164	0.0849499	-0.0381446	-0.0831541	-0.225385	-0.149925	-0.167539	-0.165419	0.121427	0.0750469	0.1258	0.00931567	0.0590675
Null 779	0.27127	0.174222	-0.0266854	-0.176621	0.107507	-0.139485	-0.0753531	-0.178363	-0.121823	0.0830935	-0.0138021	-0.223179	0.0346869	-0.0289029	0.0299034	-0.176472	0.108637	-0.18921	0.0194731	-0.0713025	-0.00688794	0.133375	-0.0630523	-0.119556	-0.233715	-0.0633724	-0.0250613	-0.0850217	0.149244	-0.0916207	-0.0697849	0.0605506	-0.0794099	0.209288	0.0383846	-0.146153	-0.193356	0.0590529	0.112862	0.114144	0.12014	-0.142479
Null 780	0.263875	-0.0322777	0.0718951	-0.0743982	0.0379555	-0.1103	-0.235626	-0.0885789	-0.0175849	0.0100894	-0.024922	-0.0585489	-0.0243752	0.156016	-0.0650059	-0.221783	-0.230739	0.318397	-0.166135	0.135275	-0.0780431	-0.151306	-0.0457739	-0.0648469	0.0168824	0.0273495	0.00257228	-0.28714	-0.0536194	-0.173086	-0.0303659	-0.151584	-0.177702	0.0432309	0.0853498	0.085635	0.0145871	-0.102339	-0.0454994	0.136918	-0.124529	0.0627574
Null 781	-0.0719857	-0.122757	-0.113783	0.106004	0.115495	0.177442	-0.00498418	-0.0960833	-0.0793566	-0.147863	0.0559988	-0.015717	0.0621192	-0.00230972	-0.0370706	0.092572	-0.122881	0.157442	-0.13871	-0.243865	-0.18841	-0.0410445	-0.0121487	0.155159	0.119225	-0.0549449	0.0317242	0.129848	-0.00296653	0.123436	0.159188	-0.118808	-0.0712219	0.00890585	0.19163	-0.0715771	-0.130424	-0.130696	0.109985	0.179179	-0.0956496	-0.198941
Null 782	-0.090414	0.218013	-0.0415477	-0.182969	0.180767	-0.104188	0.184147	-0.169505	-0.050822	0.198003	-0.0259028	-0.0670138	-0.016908	-0.0932342	-0.0896691	-0.142353	-0.057408	-0.126227	-0.133341	-0.0813529	0.0584069	-0.0566365	0.116163	-0.025579	0.172337	0.05831	0.180303	0.0844874	0.150339	-0.232331	-0.0355067	0.107611	0.031904	-0.0443863	0.0594315	-0.231393	-0.0801219	-0.0776395	-0.111495	-0.0110143	0.0289931	-0.151289
Null 783	0.0488073	0.227628	0.125934	0.230995	-0.143886	0.0262336	0.00811791	-0.0835102	0.152239	0.144508	-0.0310534	0.112894	-0.120939	-0.17897	-0.0740994	-0.176141	0.050725	0.188066	0.0656286	-0.158463	0.144085	-0.235614	-0.0762691	0.00497267	-0.0734913	0.247535	-0.0447811	0.0600078	0.0710685	0.0231542	-0.0688571	-0.00446899	0.049945	-0.0906916	0.00153854	0.224906	-0.119331	0.0876328	-0.0860151	-0.187797	0.00457545	-0.0497135
Null 784	0.195706	-0.173785	0.0178508	0.0863869	0.0765466	0.109543	-0.0845918	0.0636477	-0.104927	-0.00863716	-0.128465	-0.186521	-0.0271239	-0.142778	0.0925997	-0.206512	0.187149	0.142926	-0.243809	-0.18127	-0.0602795	-0.0745291	0.0472568	-0.0824974	0.0477596	0.0391988	0.154797	0.189497	-0.0713135	-0.0461303	-0.0755574	-0.216172	-0.204972	-0.0776013	-0.0751175	-0.0258185	-0.168646	-0.075808	0.101355	0.102221	0.00105744	-0.158131
Null 785	0.051211	0.0738406	0.174237	-0.140434	0.181924	-0.0175597	0.125597	-0.165509	0.0830474	0.126819	-0.020814	-0.0492969	-0.0534819	-0.0718347	0.151853	-0.129718	0.142545	-0.0255007	-0.0916067	-0.0211508	-0.211692	-0.0932059	0.109643	0.217089	0.0862099	0.0466224	-0.0126533	-0.048061	0.106019	-0.0698723	-0.152425	0.16823	-0.183415	-0.147313	0.0710245	-0.04425	-0.0469704	0.143147	0.310519	0.0760779	0.0203046	0.106493
Null 786	0.0194519	-0.122022	-0.0169156	-0.151801	-0.122998	-0.238407	-0.233681	0.18555	0.0444078	0.0219802	-0.0645444	-0.117709	-0.143122	-0.17119	0.0373731	0.0535651	-0.106806	0.0214389	-0.228961	-0.0681458	0.120827	-0.0817049	0.0763285	0.0676228	0.118316	-0.1527	0.0969727	0.170293	0.178311	-0.158401	-0.154824	0.201983	0.0382032	0.236594	-0.18974	-0.10473	0.0106283	-0.00621129	-0.0721614	0.0583763	0.0295632	0.0889807
Null 787	0.0916856	0.0439082	-0.136848	0.332307	-0.127933	-0.0675998	0.115331	0.115088	-0.0666278	-0.140238	0.0643407	-0.0272864	-0.129922	0.00767918	-0.0357793	-0.00894144	-0.0738637	-0.1093	-0.226437	0.00230693	-0.0195478	0.0273876	-0.10188	-0.184458	0.0359309	0.0870858	0.0516308	-0.0146172	0.0844802	0.0786632	-0.161569	0.121409	-0.0383457	0.0353697	-0.101196	0.0808568	0.108837	-0.0996067	0.0470928	-0.154009	0.0820727	-0.0190866
[truncated: 9,213 more rows]

## Sheet: Figure 2B
Mean Pearson's R Per Study Across Classes
[truncated: 217 more rows]

## Sheet: Figure 2C
CA1-ProS vs. BoludaCBD			Oligo vs. IbaStrInj
[truncated: 95 more rows]

[truncated: 26 more sheets: Figure 3, Figure 4A, Figure 5A, Figure 5B, Figure 6A, Figure S1, Figure S2A, Figure S2B, Figure S8, Figure S9A, Figure S9B, Figure S10, Figure S11, Figure S12, Figure S13A, Figure S13B, Figure S14, Figure S15, Figure S16, Figure S17 …]
